# Supplementary material for: Functional analysis of the role of CcpA in Lactobacillus plantarum grown on fructooligosaccharides or glucose: a transcriptomic perspective
Source: Microb Cell Fact. 2018 Dec 28;17:201. doi: 10.1186/s12934-018-1050-4 (PMC6309078; doi:10.1186/s12934-018-1050-4)
Supplement: Supplementary file 1 — Additional file 1: Figure S1. The sequencing saturation analysis of transcriptome data in the four conditions. Two replicate fermentations were carried out for each treatment and a total of 8 saturation curves were generated. Figure S2. Gene coverage distribution of transcriptome data in the four conditions. The percentage means the ratio of numbers of genes in different coverage intervals to the total number of genes. Figure S3. Representative volcano plots of six pair-wise comparisons. Table S1. Overview of whole transcriptome data in this study as determined by the RNA-seq analysis. Table S2. Summary of transcriptome data for wild-type and ccpA mutant strain grown on different carbon sources. Table S3. List of genes with putative cre sites that were significantly affected in the transcriptome analysis. Table S4. Local regulators subject to the regulation by CcpA. Table S5. Validation of transcriptome data by RT-qPCR on 18 selected genes. Table S6. Gene expression profiles of the key pathways in four pair-wise comparisons. Table S7. The gene expression of sacPTS1 and sacPTS26 gene clusters in four pair-wise comparisons. Table S8. The primers for RT-qPCR analysis with target gene information. [file 12934_2018_1050_MOESM1_ESM.zip › Table S1-S8.xlsx]

## Sheet: Table S1
Table S1. Overview of whole transcriptome data in this study as determined by the RNA-seq analysis.
				RPKM				The ccpA mutant grown on glucose versus the wild-type grown on glucose			The wild-type grown on FOS versus the wild-type grwon on glucose			The ccpA mutant grown on FOS versus the wild-type grown on FOS			The ccpA mutant grown on FOS versus the ccpA mutant grwon on glucose
RefSeq-Gene	GenBank-Gene	Length	Annotation	The wild-type grown on glucose	The ccpA mutant grown on glucose	The wild-type grown on FOS	The ccpA mutant grown on FOS	Log2(fold_change) normalized	FDR	Result	Log2(fold_change) normalized	FDR	Result	Log2(fold_change) normalized	FDR	Result	Log2(fold_change) normalized	FDR	Result
LPST_RS00005	LPST_C0001	1368	chromosomal replication initiator protein DnaA]	363.999	244.632	389.471	248.035	-0.57332	2.72415e-66		0.0975822	0.000888382		-0.650973	1.30422e-96		0.0199292	0.65191
LPST_RS00010	LPST_C0002	1140	DNA polymerase III subunit beta]	696.841	386.461	555.793	363.755	-0.850507	1.29589e-208		-0.326282	8.83247e-42		-0.611579	9.87968e-103		-0.0873544	0.0125658
LPST_RS00015	LPST_C0003	234	S4 domain-containing protein YaaA]	439.527	357.668	384.037	621.879	-0.297332	3.63543e-05		-0.194706	0.00440214		0.695389	1.65153e-30		0.798015	1.2022e-34
LPST_RS00020	LPST_C0004	1125	DNA replication/repair protein RecF]	286.755	294.164	386.056	479.312	0.0368014	0.378561		0.428993	3.32792e-38		0.312153	3.29315e-26		0.704344	4.57532e-101
LPST_RS00025	LPST_C0005	1947	DNA topoisomerase (ATP-hydrolyzing) subunit B]	568.39	593.975	616.583	843.691	0.0635219	0.00236692		0.117415	9.33663e-10		0.45242	1.62701e-153		0.506313	8.62596e-170
LPST_RS00030	LPST_C0006	2562	DNA gyrase subunit A]	880.01	999.336	908.007	1286.17	0.18345	1.49956e-40		0.045183	0.00117459		0.502307	0		0.36404	3.76357e-185
LPST_RS00035	LPST_C0007	300	30S ribosomal protein S6]	3960.12	3254.11	4621.38	2409.94	-0.283282	3.41082e-43		0.222779	1.89284e-35		-0.939326	0		-0.433265	2.31647e-76
LPST_RS00040	LPST_C0008	603	single-stranded DNA-binding protein]	4930.14	3973.52	5908.66	3317.65	-0.31121	8.63123e-127		0.261203	1.15913e-120		-0.832667	0		-0.260255	5.63815e-72
LPST_RS00045	LPST_C0009	237	30S ribosomal protein S18]	6529.21	4776.26	7794.76	5494.73	-0.451028	7.85493e-132		0.255595	1.45416e-60		-0.504456	2.28845e-210		0.202167	7.58802e-25
LPST_RS00050	LPST_C0010	2013	DHH family phosphoesterase]	320.225	338.58	352.278	392.41	0.0804099	0.0032708		0.13763	4.35631e-08		0.155645	7.58313e-11		0.212865	5.02443e-17
LPST_RS00055	LPST_C0011	453	50S ribosomal protein L9]	351.331	306.689	355.496	392.129	-0.196056	0.000627312		0.0170031	0.777979		0.141494	0.00639477		0.354553	1.38955e-10
LPST_RS00060	LPST_C0012	1425	replicative DNA helicase]	371.831	324.252	424.044	400.166	-0.197531	1.27546e-10		0.189566	3.81907e-12		-0.0836145	0.00257245		0.303482	1.04116e-23
LPST_RS00065	LPST_C0013	1224	MFS transporter]	48.3117	62.6877	97.7072	54.2788	0.37581	8.12319e-06		1.01609	8.39168e-48	up	-0.848075	3.59083e-35		-0.207792	0.0154981
LPST_RS00070	LPST_C0014	798	glutamate 5-kinase]	66.1538	64.4026	112.976	64.2646	-0.0387056	0.727991		0.772124	2.63071e-23		-0.813925	4.38062e-25		-0.00309527	0.978342
LPST_RS00075	LPST_C0015	1239	gamma-glutamyl-phosphate reductase]	162.161	171.249	277.224	142.721	0.0786704	0.121753		0.773627	1.48823e-85		-0.957853	6.78241e-121		-0.262896	1.53456e-07
LPST_RS00080	LPST_C0016	1617	peptide ABC transporter substrate-binding protein]	187.979	130.4	176.786	113.702	-0.527627	1.91807e-35		-0.0885677	0.0249425		-0.636741	1.96409e-50		-0.197681	8.5552e-05
LPST_RS00085	LPST_C0017	210	hypothetical protein]	0.929333	0	0.461128	0.955794	0	0		-1.01103	0.611067		1.05153	0.59727		NA	NA
LPST_RS00090	LPST_C0018	1905	1,4-alpha-glucan branching protein GlgB]	1.43425	0.882461	1.57582	1.31704	-0.700688	0.163505		0.135813	0.763145		-0.258807	0.562129		0.577694	0.280758
LPST_RS00095	LPST_C0019	1140	glucose-1-phosphate adenylyltransferase]	2.3111	3.79193	4.33218	4.04955	0.71435	0.06973		0.90651	0.0106556		-0.0973307	0.778752		0.0948292	0.809161
LPST_RS00100	LPST_C0020	1173	glucose-1-phosphate adenylyltransferase subunit GlgD]	5.82319	9.11076	8.09038	7.61458	0.645763	0.00766893		0.474399	0.0486109		-0.0874437	0.722486		-0.258808	0.292152
LPST_RS00105	LPST_C0021	1440	glycogen synthase GlgA]	7.3185	8.67228	11.0286	9.47829	0.244864	0.267		0.591636	0.0014294		-0.218556	0.236331		0.128215	0.56305
LPST_RS00110	LPST_C0022	2397	glycogen/starch/alpha-glucan family phosphorylase]	9.89234	10.1693	12.8873	10.6346	0.0398356	0.810222		0.381572	0.00300265		-0.277195	0.0316938		0.064541	0.694502
LPST_RS00115	LPST_C0023	1818	glycoside hydrolase family 13 protein]	14.5458	16.9086	23.4369	20.0386	0.217163	0.111555		0.688182	9.45865e-10		-0.226001	0.0382416		0.245018	0.0548993
LPST_RS00120	LPST_C0024	768	Cof-type HAD-IIB family hydrolase]	209.517	158.697	87.0019	221.233	-0.400799	3.5844e-12		-1.26795	1.30279e-90	down	1.34645	1.88103e-103	up	0.479294	6.3043e-17
LPST_RS00125	LPST_C0025	672	beta-phosphoglucomutase]	85.3825	82.3748	78.9682	71.3859	-0.0517372	0.622232		-0.112669	0.232618		-0.145633	0.138556		-0.206564	0.0437911
LPST_RS00130	LPST_C0026	2721	glycoside hydrolase family 65 protein]	92.38	104.676	77.7613	92.2442	0.180284	2.06424e-05		-0.248528	7.37356e-09		0.246404	1.23544e-08		-0.182407	2.24706e-05
LPST_RS00135	LPST_C0027	450	pyridoxamine 5'-phosphate oxidase family protein]	323.315	335.951	309.448	399.873	0.0553103	0.372059		-0.0632448	0.284906		0.369845	1.02366e-12		0.251289	4.11221e-06
LPST_RS00140	LPST_C0028	201	cold-shock protein]	3236.16	3589.19	4212.65	3010.75	0.149376	1.17759e-08		0.380444	7.04598e-59		-0.484603	3.04627e-90		-0.253535	2.0231e-21
LPST_RS00145	LPST_C0029	225	hypothetical protein]	912.915	810.658	1132.78	705.631	-0.171386	0.000648939		0.311311	3.93022e-13		-0.682877	6.94318e-51		-0.20018	0.000227723
LPST_RS00155	LPST_C0030	708	DNA-binding response regulator]	220.933	182.661	223.08	165.847	-0.274444	2.08349e-06		0.0139541	0.817626		-0.427716	1.93129e-14		-0.139317	0.0347473
LPST_RS00160	LPST_C0031	1875	cell wall metabolism sensor histidine kinase WalK]	192.246	160.872	213.713	200.931	-0.257035	7.92397e-12		0.152722	6.078e-06		-0.0889723	0.00952896		0.320784	1.04952e-17
LPST_RS00165	LPST_C0032	1326	hypothetical protein]	158.218	111.928	158.255	199.657	-0.499346	1.3205e-22		0.00033424	0.994922		0.335278	2.82304e-15		0.834958	5.14353e-67
LPST_RS00170	LPST_C0033	855	hypothetical protein]	174.503	120.92	174.306	202.477	-0.529191	3.86631e-18		-0.00162343	0.981352		0.216136	3.71859e-05		0.743703	2.04831e-36
LPST_RS00175	LPST_C0034	816	metallo-hydrolase]	247.896	200.865	245.89	265.409	-0.303507	2.20764e-09		-0.0117244	0.826098		0.110204	0.0192112		0.401986	1.09378e-15
LPST_RS00180	LPST_C0035	1263	PDZ domain-containing protein]	670.389	432.299	522.827	548.753	-0.632969	2.77961e-133		-0.358664	7.39386e-53		0.0698229	0.00715188		0.344128	6.91981e-36
LPST_RS00185	LPST_C0036	480	23S rRNA (pseudouridine(1915)-N(3))-methyltransferase RlmH]	104.492	68.2942	92.1968	70.8781	-0.613555	1.2186e-08		-0.180602	0.0704947		-0.379376	0.000402217		0.0535766	0.705565
LPST_RS00190	LPST_C0037	576	TetR/AcrR family transcriptional regulator]	55.2276	65.6675	117.347	70.7387	0.249792	0.0403976		1.08733	1.19916e-30	up	-0.730215	4.62957e-16		0.10732	0.389395
LPST_RS00195	LPST_C0038	255	aldehyde dehydrogenase]	22.96	20.2484	30.0005	29.9107	-0.181314	0.589982		0.385862	0.150895		-0.00432052	0.987098		0.562855	0.0561978
LPST_RS00200	LPST_C0039	924	IS30 family transposase]	76.142	66.9265	97.4657	74.2913	-0.186115	0.0349355		0.356203	1.29423e-06		-0.391702	1.32023e-07		0.150616	0.104029
LPST_RS00210	LPST_C0041	633	uracil-DNA glycosylase family protein]	95.7301	110.024	118.56	86.7236	0.200772	0.0232973		0.308575	0.000129822		-0.451123	3.84489e-08		-0.34332	0.000134887
LPST_RS00215	LPST_C0042	651	nitroreductase]	7.9443	7.00915	12.7926	9.24962	-0.180681	0.61382		0.687316	0.00893887		-0.467841	0.0710877		0.400155	0.228185
LPST_RS00220	LPST_C0043	369	6-pyruvoyltetrahydropterin synthase]	209.704	222.909	260.594	143.874	0.0880954	0.29388		0.313445	9.86416e-06		-0.856993	5.17811e-29		-0.631644	9.64558e-14
LPST_RS00225	LPST_C0044	648	elongation factor G-binding protein]	162.784	70.0454	221.32	70.4677	-1.2166	6.75921e-51	down	0.443177	3.38449e-14		-1.6511	5.74584e-118	down	0.00867254	0.943144
LPST_RS00230	LPST_C0045	2370	FAD-binding protein]	15.6457	24.0662	26.0275	26.3388	0.62124	7.36942e-10		0.734266	4.51184e-15		0.0171539	0.858937		0.130179	0.183073
LPST_RS00235	LPST_C0046	1416	2-oxoglutarate translocator]	5.85756	7.46246	11.4891	11.9778	0.349353	0.145177		0.971898	4.34679e-07		0.0600947	0.744046		0.68264	0.000434137
LPST_RS00245	LPST_C0047	426	flavoprotein]	186.914	605.745	339.611	841.267	1.69634	4.91035e-201	up	0.861511	5.77536e-44		1.30868	1.35514e-207	up	0.473855	1.05749e-33
LPST_RS00250	LPST_C0048	426	arsenate reductase (thioredoxin)]	13.7437	25.0867	20.4585	17.4332	0.868155	0.000475025		0.573934	0.0236344		-0.230867	0.36166		-0.525088	0.0322138
LPST_RS00255	LPST_C0049	861	KR domain-containing protein]	2.60667	5.02067	5.06116	9.20826	0.945675	0.0191652		0.957263	0.0121089		0.86346	0.00181383		0.875048	0.00313777
LPST_RS00260	LPST_C0050	846	acetoacetate decarboxylase]	17.5321	17.8839	24.4954	19.3362	0.0286646	0.893272		0.482511	0.00250774		-0.341206	0.0322289		0.11264	0.578182
LPST_RS00265	LPST_C0051	654	nitroreductase family protein]	24.1712	27.3572	28.4292	27.4681	0.178631	0.328972		0.234084	0.163507		-0.049614	0.779199		0.00583949	0.976298
LPST_RS00270	LPST_C0052	1536	hypothetical protein]	16.9621	138.84	69.3493	92.1259	3.03303	0	up	2.03156	8.28777e-118	up	0.409724	3.67221e-12		-0.591744	3.72439e-30
LPST_RS00275	LPST_C0054	672	beta-phosphoglucomutase]	221.007	146.702	194.827	132.318	-0.591202	8.86836e-22		-0.181901	0.0012843		-0.558184	4.84337e-19		-0.148883	0.0506636
LPST_RS00280	LPST_C0055	1017	linear amide C-N hydrolase]	6.62047	6.96616	11.2357	9.17732	0.0734308	0.812471		0.76309	0.000688792		-0.291952	0.182102		0.397708	0.130226
LPST_RS00285	LPST_C0056	1344	threonine/serine exporter family protein]	89.8839	100.065	117.876	89.6804	0.1548	0.0138892		0.391133	1.37372e-12		-0.394404	1.24018e-12		-0.15807	0.0138301
LPST_RS00290	LPST_C0057	747	protein-tyrosine-phosphatase]	18.0268	29.0952	14.6487	30.7658	0.690634	3.81554e-05		-0.299374	0.132053		1.07056	7.31307e-11	up	0.0805501	0.637961
LPST_RS00295	LPST_C0059	1437	4-hydroxyphenylacetate 3-hydroxylase]	53.8489	192.275	163.686	162.166	1.83618	5.07618e-240	up	1.60394	2.42475e-187	up	-0.0134618	0.785127		-0.245701	1.81797e-08
LPST_RS00300	LPST_C0060	450	ASCH domain-containing protein]	22.9855	21.614	36.3676	15.8343	-0.0887582	0.726195		0.661931	0.000323451		-1.1996	1.84314e-09	down	-0.448911	0.081221
LPST_RS00305	LPST_C0061	669	type 1 glutamine amidotransferase]	160.3	135.334	172.83	131.261	-0.244243	0.000521012		0.108583	0.0963428		-0.396915	1.22108e-09		-0.0440893	0.604919
LPST_RS00310	LPST_C0062	936	WYL domain-containing protein]	17.6186	23.0919	34.3481	33.0239	0.390286	0.0172288		0.963132	1.0855e-12		-0.0567202	0.668945		0.516126	0.000211954
LPST_RS00315	LPST_C0063	648	FMN-dependent NADH-azoreductase 1]	1.80704	2.59427	3.88543	3.87185	0.521705	0.41563		1.10445	0.0332865		-0.00505081	0.991016		0.577694	0.280758
LPST_RS00320	LPST_C0064	2019	GTP-binding protein]	47.3642	49.7202	52.6632	45.0345	0.0700334	0.356886		0.152996	0.0234077		-0.225762	0.000821657		-0.1428	0.0589467
LPST_RS00330		372	hypothetical protein]	39.8714	40.6715	58.0501	36.4204	0.0286646	0.893272		0.541944	0.000567606		-0.672552	2.79028e-05		-0.159272	0.44384
LPST_RS00335	LPST_C0065	885	EamA/RhaT family transporter]	58.8788	51.6945	65.6521	45.6999	-0.187737	0.0698096		0.157095	0.0904896		-0.52265	3.08584e-08		-0.177819	0.119813
LPST_RS00340	LPST_C0066	492	GNAT family N-acetyltransferase]	87.0683	63.6998	87.783	59.7663	-0.450859	8.59354e-05		0.0117945	0.920393		-0.55461	5.15045e-07		-0.0919569	0.525744
LPST_RS00345	LPST_C0067	675	type 1 glutamine amidotransferase domain-containing protein]	64.3305	103.178	141.597	115.672	0.68156	1.18021e-13		1.13822	5.30958e-46	up	-0.291747	4.4774e-05		0.164909	0.0550623
LPST_RS00350	LPST_C0068	1005	NADP-dependent oxidoreductase]	24.662	42.774	79.782	60.8142	0.794443	3.00664e-11		1.69377	8.24305e-70	up	-0.391656	6.75588e-07		0.507675	1.86741e-07
LPST_RS00355	LPST_C0069	324	ArsR family transcriptional regulator]	137.937	116.742	194.57	112.129	-0.240684	0.0310465		0.496282	3.16325e-08		-0.795135	2.91702e-17		-0.0581699	0.662805
LPST_RS00360	LPST_C0070	1335	MATE family efflux transporter]	36.7661	35.8884	54.7654	46.6836	-0.0348574	0.763549		0.57489	7.50662e-12		-0.230351	0.0049855		0.379397	7.10333e-05
LPST_RS00365	LPST_C0073	864	alpha/beta hydrolase]	35.1243	41.4157	56.4882	48.9015	0.23771	0.0586714		0.685481	6.25583e-11		-0.208071	0.0405986		0.2397	0.0420008
LPST_RS00370		747	peroxide stress protein YaaA]	89.3503	80.0519	95.6702	100.627	-0.158538	0.0823983		0.0985962	0.243067		0.0728776	0.386807		0.330012	0.000132862
LPST_RS00375	LPST_C0075	435	pyridoxamine 5'-phosphate oxidase]	244.286	256.994	239.532	257.471	0.0731613	0.308445		-0.0283541	0.698474		0.104192	0.119753		0.00267619	0.972364
LPST_RS00380	LPST_C0076	1644	peptide ABC transporter substrate-binding protein]	42.3796	37.9808	68.151	59.0918	-0.1581	0.0763348		0.685365	1.66309e-23		-0.205777	0.00173311		0.637688	2.88279e-16
LPST_RS00385	LPST_C0077	750	hypothetical protein]	29.7944	208.455	93.609	178.638	2.80662	9.81276e-227	up	1.65161	3.57745e-59	up	0.93232	7.52407e-46		-0.222697	0.000152354
LPST_RS00390	LPST_C0078	126	hypothetical protein]	3.09778	8.57698	8.45402	10.3544	1.46924	0.103615		1.4484	0.0910844		0.292541	0.669703		0.271707	0.718238
LPST_RS00395	LPST_C0079	780	DUF4111 domain-containing protein]	34.9036	169.956	95.5954	180.516	2.28372	5.20054e-153	up	1.45357	2.7382e-52	up	0.917117	7.64158e-47		0.0869671	0.17803
LPST_RS00400	LPST_C0080	234	hypothetical protein]	973.715	663.507	809.043	591	-0.553388	3.33178e-29		-0.267282	3.52699e-09		-0.45306	7.90811e-19		-0.166954	0.00493506
LPST_RS00405	LPST_C0081	726	cobalt ABC transporter]	144.488	113.793	202.344	103.953	-0.344544	1.42434e-06		0.485856	5.8474e-17		-0.960884	1.10581e-52		-0.130484	0.121929
LPST_RS00410	LPST_C0082	822	energy-coupling factor transporter transmembrane protein EcfT]	15.9072	11.6864	18.26	17.0927	-0.444849	0.037903		0.199007	0.29157		-0.0953087	0.625234		0.548547	0.00964151
LPST_RS00415	LPST_C0083	987	cobalt transporter CbiM]	11.8638	13.9908	15.8942	19.5226	0.237912	0.255349		0.421931	0.0218379		0.296645	0.0729729		0.480665	0.00704037
LPST_RS00420	LPST_C0084	666	Crp/Fnr family transcriptional regulator]	24.4683	21.6356	28.9347	29.3842	-0.177501	0.355853		0.241892	0.142298		0.0222384	0.897219		0.441632	0.0123998
LPST_RS00425	LPST_C0085	1275	nickel-dependent lactate racemase]	6.4288	4.52058	5.31654	3.69949	-0.508043	0.0653552		-0.274063	0.289118		-0.523161	0.0712645		-0.289181	0.399157
LPST_RS00430	LPST_C0086	741	1-(5-phosphoribosyl)-5-amino-4-imidazole-carboxylate carboxylase]	4.74073	4.21326	4.31257	4.87571	-0.170173	0.696684		-0.136559	0.741834		0.177064	0.660504		0.210678	0.632737
LPST_RS00435	LPST_C0087	792	LarC family nickel insertion protein]	4.92828	8.49035	6.60252	8.61663	0.784739	0.0123718		0.421931	0.199357		0.384108	0.181855		0.0213002	0.945223
LPST_RS00440	LPST_C0088	489	DUF111 domain-containing protein]	7.5829	11.0501	9.50546	12.1087	0.543238	0.1151		0.326007	0.349917		0.349213	0.259871		0.131982	0.701622
LPST_RS00445	LPST_C0089	717	aquaporin family protein]	11.7042	11.0532	17.4225	17.0763	-0.0825584	0.770215		0.573934	0.00627629		-0.0289572	0.893008		0.627535	0.0062117
LPST_RS00450	LPST_C0090	831	ATP-dependent sacrificial sulfur transferase LarE]	30.413	31.2116	32.1624	33.9359	0.0373914	0.816728		0.0806879	0.576884		0.0774346	0.584654		0.120731	0.424152
LPST_RS00455	LPST_C0091	978	alcohol dehydrogenase]	165.227	179.748	155.85	211.286	0.121525	0.0272155		-0.0842954	0.127181		0.439041	2.3516e-19		0.233221	4.33751e-06
LPST_RS00460	LPST_C0092	792	hydroxyethylthiazole kinase]	31.9106	113.71	85.8327	62.4706	1.83325	6.15819e-79	up	1.42749	1.55467e-46	up	-0.458351	1.13872e-07		-0.864111	6.37202e-25
LPST_RS00465	LPST_C0093	825	bifunctional hydroxymethylpyrimidine kinase/phosphomethylpyrimidine kinase]	39.032	163.451	123.364	91.5999	2.06613	1.65929e-137	up	1.6602	7.72583e-86	up	-0.429508	8.41095e-10		-0.835444	9.90027e-35
LPST_RS00470	LPST_C0094	654	thiamine phosphate synthase]	37.0028	157.35	115.79	77.6473	2.08827	1.13802e-106	up	1.6458	2.05174e-63	up	-0.576499	3.67776e-12		-1.01897	6.40776e-37	down
LPST_RS00475	LPST_C0095	1200	putative hydroxymethylpyrimidine transporter CytX]	45.7	162.205	132.344	98.1003	1.82755	2.21963e-168	up	1.53403	5.54644e-119	up	-0.43196	9.36787e-15		-0.725489	4.02287e-39
LPST_RS00480	LPST_C0096	741	gamma-glutamyl-gamma-aminobutyrate hydrolase family protein]	348.97	322.638	375.586	280.353	-0.113187	0.0119428		0.106039	0.00994289		-0.421897	6.67832e-24		-0.20267	1.68961e-05
LPST_RS00485	LPST_C0097	1593	DNA-binding protein]	111.546	271.814	162.428	296.602	1.28498	4.12886e-223	up	0.542161	4.68299e-35		0.868727	6.82993e-141		0.125907	0.000153157
LPST_RS00490	LPST_C0098	471	NUDIX domain-containing protein]	307.449	288.85	200.459	196.029	-0.090031	0.146025		-0.617045	3.98521e-25		-0.0322356	0.675801		-0.55925	7.10825e-18
LPST_RS00495	LPST_C0099	1365	amino acid permease]	342.781	281.589	560.022	392.317	-0.283696	7.9208e-18		0.708197	3.85399e-162		-0.513465	1.52912e-90		0.478428	1.18444e-50
LPST_RS00500	LPST_C0100	708	hypothetical protein]	72.9093	94.9768	87.673	77.962	0.381471	2.37816e-05		0.266028	0.0027645		-0.16936	0.0596697		-0.284803	0.00187888
LPST_RS00505	LPST_C0101	783	alpha/beta hydrolase]	69.789	69.4703	67.4024	67.1619	-0.00660355	0.953716		-0.0501989	0.618512		-0.0051567	0.960437		-0.048752	0.660835
LPST_RS00510	LPST_C0102	2739	cation-transporting P-type ATPase]	192.025	222.97	231.503	341.929	0.215558	4.8279e-14		0.269741	8.55576e-24		0.562665	2.06553e-130		0.616847	2.16039e-138
LPST_RS00515	LPST_C0103	759	purine-nucleoside phosphorylase]	37.2835	39.5513	43.634	49.1875	0.0851874	0.556347		0.226915	0.0667447		0.172839	0.142446		0.314567	0.0118838
LPST_RS00520	LPST_C0104	195	PspC domain-containing protein]	4071.34	4624.53	4696.34	5060.12	0.183805	3.84797e-15		0.206035	1.1213e-20		0.107635	4.77368e-07		0.129864	9.43952e-09
LPST_RS00525	LPST_C0105	603	NADPH-dependent oxidoreductase]	15.0496	17.7229	33.4031	12.4824	0.235887	0.323604		1.15025	7.96348e-11	up	-1.42009	2.14243e-14	down	-0.505723	0.0391391
LPST_RS00530	LPST_C0106	474	MarR family transcriptional regulator]	10.0874	10.8931	16.9567	12.9153	0.110867	0.75888		0.749301	0.0054437		-0.392769	0.136324		0.245665	0.460811
LPST_RS00535	LPST_C0107	423	Hsp20/alpha crystallin family protein]	1287.92	199.846	288.221	160.384	-2.68808	0	down	-2.15979	0	down	-0.84565	1.16841e-35		-0.31736	9.21375e-05
LPST_RS15405	LPST_C0108	444	LytTR family transcriptional regulator]	4.61527	4.32713	6.97924	6.78097	-0.0930052	0.873724		0.596654	0.173926		-0.0415767	0.922893		0.648083	0.183193
LPST_RS00550	LPST_C0109	1233	MFS transporter]	51.362	60.0876	123.068	68.1265	0.226364	0.00817196		1.26069	8.91541e-85	up	-0.853173	9.97948e-45		0.181149	0.027567
LPST_RS00555	LPST_C0110	366	ArsR family transcriptional regulator]	14.9303	12.7952	23.2832	25.2267	-0.22264	0.519887		0.641048	0.0130725		0.115663	0.643648		0.979352	0.00040324
LPST_RS00560	LPST_C0111	1194	MFS transporter]	20.9217	21.0186	39.6593	39.0003	0.00667136	0.969289		0.922662	6.03039e-17		-0.0241769	0.825301		0.891814	3.92202e-14
LPST_RS00565	LPST_C0112	849	aldo/keto reductase]	6.09157	4.38447	9.46698	6.73784	-0.474412	0.178375		0.636091	0.0169271		-0.490617	0.0635262		0.619886	0.0725813
LPST_RS00570	LPST_C0113	873	aldo/keto reductase]	463.756	420.066	320.46	412.7	-0.142751	5.39389e-05		-0.533222	1.4372e-52		0.364946	1.24761e-23		-0.025524	0.54349
LPST_RS00575	LPST_C0114	456	hypothetical protein]	511.439	275.968	482.061	280.387	-0.89006	5.12617e-67		-0.0853466	0.0603317		-0.781794	1.85211e-55		0.0229188	0.75215
LPST_RS00580	LPST_C0115	1695	oleate hydratase]	4180.68	5769.33	3735.85	3901.07	0.464665	0		-0.162303	1.77539e-96		0.0624345	1.0894e-14		-0.564534	0
LPST_RS00585	LPST_C0116	813	hypothetical protein]	7.08145	7.82795	9.29063	5.80178	0.14459	0.653152		0.391731	0.14746		-0.679281	0.0143581		-0.432139	0.180323
LPST_RS00590	LPST_C0117	1518	hypothetical protein]	80.6738	69.6894	138.94	88.6565	-0.211161	0.00131514		0.784288	2.93961e-54		-0.648162	1.05895e-38		0.347288	5.08617e-08
LPST_RS00595	LPST_C0118	1110	NADH-dependent flavin oxidoreductase]	59.515	43.4876	55.6594	41.2283	-0.452648	7.90837e-07		-0.0966277	0.272894		-0.43299	1.74626e-06		-0.0769694	0.50835
LPST_RS00600	LPST_C0119	840	energy-coupling factor transporter transmembrane protein EcfT]	319.691	232.436	290.626	193.07	-0.459841	9.4385e-25		-0.137513	0.000965181		-0.590036	6.65367e-38		-0.267708	3.08284e-07
LPST_RS00605	LPST_C0120	1701	heme ABC transporter ATP-binding protein]	343.739	276.722	320	202.31	-0.312872	3.49146e-26		-0.103239	0.000216744		-0.661506	1.72932e-101		-0.451874	2.5093e-40
LPST_RS00610	LPST_C0121	561	ECF-type riboflavin transporter substrate-binding protein]	265.953	187.715	204.376	112.523	-0.502627	1.26082e-16		-0.379948	2.32013e-11		-0.861004	1.27753e-34		-0.738325	2.36362e-22
LPST_RS00615	LPST_C0122	717	GntR family transcriptional regulator]	282.261	284.536	264.174	258.244	0.0115822	0.841123		-0.0955378	0.0502753		-0.0327528	0.542772		-0.139873	0.00676867
LPST_RS00620	LPST_C0123	330	PadR family transcriptional regulator]	68.6017	295.1	111.803	125.6	2.10489	5.00868e-102	up	0.704638	6.49321e-09		0.167884	0.132538		-1.23237	3.93618e-47	down
LPST_RS00625	LPST_C0124	786	hypothetical protein]	20.6085	194.935	67.022	98.6985	3.24169	8.80444e-255	up	1.7014	1.38546e-46	up	0.558394	8.43654e-12		-0.981896	3.08285e-51
LPST_RS00630	LPST_C0125	813	hypothetical protein]	42.9688	380.172	135.667	189.113	3.14529	0	up	1.65871	8.52096e-93	up	0.479181	4.4778e-17		-1.0074	1.32618e-106	down
LPST_RS00635	LPST_C0126	492	hypothetical protein]	219.555	259.436	320.231	336.16	0.240799	0.000178813		0.544531	5.35243e-22		0.0700347	0.207345		0.373767	7.58958e-11
LPST_RS00640	LPST_C0127	795	SDR family NAD(P)-dependent oxidoreductase]	144.958	74.4633	128.75	139.871	-0.961037	2.9979e-38		-0.171062	0.00808349		0.119515	0.0734918		0.909491	3.84672e-33
LPST_RS00645	LPST_C0128	918	ABC transporter ATP-binding protein]	207.703	205.231	129.749	141.027	-0.0172729	0.768315		-0.6788	1.71717e-38		0.120245	0.0511963		-0.541282	5.65393e-23
LPST_RS00650	LPST_C0129	1617	ABC transporter permease]	153.219	134.855	79.7093	115.564	-0.184184	5.20901e-05		-0.942778	2.0777e-86		0.535875	7.83069e-25		-0.222719	6.42777e-06
LPST_RS00655	LPST_C0130	663	TetR/AcrR family transcriptional regulator]	180.884	143.985	116.409	128.967	-0.329146	7.7141e-07		-0.635862	4.11535e-22		0.147806	0.0526225		-0.158909	0.0397071
LPST_RS00660	LPST_C0131	1542	acyl-CoA dehydrogenase]	240.786	205.036	200.582	186.594	-0.231877	3.45357e-10		-0.26356	7.24183e-14		-0.10429	0.00768327		-0.135973	0.000912089
LPST_RS00665	LPST_C0132	513	folate family ECF transporter S component]	116.031	31.8335	70.0321	39.3217	-1.86589	7.2992e-54	down	-0.728418	2.1218e-14		-0.832691	3.99933e-11		0.304781	0.0804518
LPST_RS00670	LPST_C0133	519	dihydroxyacetone kinase transcriptional activator DhaS]	115.253	95.3219	75.0066	75.9939	-0.273931	0.00416127		-0.61972	3.56911e-11		0.0188665	0.877378		-0.326923	0.00240382
LPST_RS00675	LPST_C0134	990	DhaKLM operon coactivator DhaQ]	179.094	201.343	153.765	101.372	0.168937	0.000938925		-0.219985	1.89306e-05		-0.601069	7.03904e-25		-0.989991	3.26118e-67
LPST_RS00680	LPST_C0135	999	dihydroxyacetone kinase subunit DhaK]	144.27	1125.05	444.248	939.491	2.96315	0	up	1.62259	0	up	1.08052	0	up	-0.260041	2.76916e-34
LPST_RS00685	LPST_C0136	582	dihydroxyacetone kinase subunit L]	100.933	927.611	224.289	859.772	3.20012	0	up	1.15196	1.50787e-63	up	1.9386	0	up	-0.109567	0.000432246
LPST_RS00690	LPST_C0137	369	PTS-dependent dihydroxyacetone kinase phosphotransferase subunit DhaM]	97.8444	905.953	193.411	808.307	3.21087	0	up	0.983111	1.48104e-27		2.06323	0	up	-0.164533	3.29998e-05
LPST_RS00695	LPST_C0138	708	aquaporin family protein]	99.6473	888.881	192.306	936.962	3.15709	0	up	0.948501	1.58757e-48		2.28459	0	up	0.0760004	0.00730887
LPST_RS00700	LPST_C0139	1020	LacI family transcriptional regulator]	73.2806	92.6483	93.9888	79.598	0.338331	7.21774e-06		0.359056	4.66614e-07		-0.239756	0.000763816		-0.219032	0.0043184
LPST_RS00705	LPST_C0140	963	LacI family transcriptional regulator]	58.6696	81.7975	90.904	91.7086	0.479445	1.12531e-08		0.631731	2.67944e-16		0.0127135	0.876271		0.165	0.0402084
LPST_RS00710	LPST_C0141	1674	alpha-glucosidase]	67.385	100.208	133.454	101.917	0.572503	3.94566e-23		0.985848	5.70039e-84		-0.388951	6.94814e-17		0.024395	0.699435
LPST_RS00715	LPST_C0142	1254	sugar ABC transporter substrate-binding protein]	977.667	779.452	563.878	321.963	-0.326883	5.36048e-58		-0.793961	0		-0.808487	4.27369e-186		-1.27556	0	down
LPST_RS00720	LPST_C0143	1290	sugar ABC transporter permease]	58.548	61.9006	49.6946	24.1949	0.080333	0.346217		-0.236531	0.00318981		-1.03838	9.04899e-27	down	-1.35525	7.6052e-45	down
LPST_RS00725	LPST_C0144	885	sugar ABC transporter permease]	56.3428	53.0513	45.1906	20.4119	-0.0868425	0.427193		-0.31821	0.00144002		-1.14661	6.00182e-20	down	-1.37798	1.6167e-27	down
LPST_RS00730	LPST_C0145	831	sugar ABC transporter]	55.7768	48.1178	47.4279	17.1491	-0.213093	0.052306		-0.233927	0.024082		-1.46761	2.97221e-28	down	-1.48844	2.27334e-26	down
LPST_RS00735	LPST_C0146	1323	alpha-amylase]	61.2917	54.1848	48.455	19.3435	-0.177805	0.0299836		-0.339046	1.24711e-05		-1.3248	7.34714e-39	down	-1.48604	3.19498e-46	down
LPST_RS00740	LPST_C0147	1107	ABC transporter ATP-binding protein]	69.8133	54.5611	45.5755	21.7579	-0.35563	2.2037e-05		-0.615245	6.48254e-14		-1.06672	3.04018e-22	down	-1.32633	3.91461e-33	down
LPST_RS00745	LPST_C0148	2271	glycoside hydrolase family 65 protein]	80.178	56.84	48.8235	25.1007	-0.4963	1.40006e-19		-0.71563	2.80855e-40		-0.959852	5.31208e-40		-1.17918	5.47572e-58	down
LPST_RS00750	LPST_C0149	2847	PKD domain-containing protein]	4.83273	6.24219	14.966	15.8628	0.369214	0.0420295		1.63078	8.83751e-36	up	0.0839542	0.44454		1.34552	1.30959e-25	up
LPST_RS00755	LPST_C0150	273	membrane protein]	2382.67	1565.85	1175.52	717.949	-0.605632	5.4653e-95		-1.01928	6.8952e-256	down	-0.711349	2.11193e-68		-1.12499	8.48935e-176	down
LPST_RS00760	LPST_C0151	867	fructokinase]	42.431	73.6809	6776.24	9944.51	0.796174	3.59117e-16		7.31922	0	up	0.553416	0		7.07647	0	up
LPST_RS00765	LPST_C0152	1956	PTS beta-glucoside transporter subunit IIBCA]	3.74156	8.59452	4489.1	6161.93	1.19978	5.50019e-09	up	10.2286	0	up	0.456956	0		9.48575	0	up
LPST_RS00770	LPST_C0153	1506	sucrose-6-phosphate hydrolase]	7.32174	8.21249	833.145	917.22	0.165634	0.460736		6.83024	0	up	0.138701	1.12503e-14		6.8033	0	up
LPST_RS00775	LPST_C0154	981	LacI family transcriptional regulator]	25.6632	26.4391	932.536	1194.28	0.0429725	0.787914		5.18339	0	up	0.356904	4.42337e-71		5.49732	0	up
LPST_RS00780	LPST_C0155	1677	alpha-glucosidase]	30.781	34.0829	1180.12	1563.66	0.147006	0.139584		5.26074	0	up	0.406001	2.4165e-200		5.51974	0	up
LPST_RS00790	LPST_C0156	1401	Na+/H+ antiporter NhaC]	23.0542	13.542	29.5833	13.5387	-0.767594	2.62493e-08		0.359751	0.00110468		-1.12769	4.06581e-20	down	-0.000346092	0.99855
LPST_RS00795	LPST_C0157	1674	alpha-glucosidase]	25.5317	323.937	193.847	190.285	3.66535	0	up	2.92456	0	up	-0.0267568	0.514023		-0.767551	6.87339e-118
LPST_RS00800	LPST_C0158	915	LysR family transcriptional regulator]	59.6144	72.0467	90.4869	68.6605	0.27327	0.00262698		0.602048	2.64609e-14		-0.398229	2.85651e-07		-0.0694513	0.482383
LPST_RS00805	LPST_C0159	2871	Cna B-type domain-containing protein]	89.4908	99.5002	58.689	86.7606	0.15296	0.000306321		-0.608648	1.36808e-42		0.563949	1.00527e-35		-0.19766	4.07863e-06
LPST_RS00810	LPST_C0161	843	XRE family transcriptional regulator]	190.993	289.725	309.579	364.886	0.601166	5.11877e-36		0.696791	1.28785e-54		0.237135	1.13451e-09		0.33276	1.21137e-15
LPST_RS00815	LPST_C0162	1662	peptide ABC transporter substrate-binding protein]	20.8429	16.6173	30.4727	17.5718	-0.326873	0.0103854		0.547964	5.84722e-08		-0.794259	4.27759e-14		0.0805775	0.594182
LPST_RS00820	LPST_C0163	1662	peptide ABC transporter substrate-binding protein]	96.9341	38.6532	71.5498	16.7868	-1.32642	5.72935e-88	down	-0.438058	1.72258e-15		-2.09162	1.46689e-134	down	-1.20326	2.25003e-30	down
LPST_RS00825	LPST_C0164	444	GNAT family N-acetyltransferase]	61.9765	38.9441	62.595	44.7544	-0.670314	5.88197e-06		0.0143273	0.92263		-0.484018	0.000443984		0.200624	0.258415
LPST_RS00830	LPST_C0165	1179	3-phosphoglycerate dehydrogenase]	52.2247	27.8043	52.3199	24.6002	-0.909427	2.76418e-19		0.00262511	0.981022		-1.08869	8.98755e-28	down	-0.176639	0.194818
LPST_RS00835	LPST_C0166	1074	phosphoserine aminotransferase]	38.9775	21.3546	37.5085	15.5116	-0.868093	1.37475e-12		-0.0554224	0.631102		-1.27387	1.70468e-23	down	-0.461197	0.00454633
LPST_RS00840	LPST_C0167	624	histidine phosphatase family protein]	108.214	99.2951	111.269	70.2831	-0.124089	0.176338		0.0401728	0.654725		-0.662807	4.3751e-14		-0.498546	2.46438e-07
LPST_RS00845	LPST_C0168	990	aldo/keto reductase]	423.339	377.942	287.381	350.748	-0.163651	2.34691e-06		-0.558852	4.3817e-59		0.28747	5.30147e-15		-0.107731	0.0044061
LPST_RS00850	LPST_C0169	222	hypothetical protein]	189.006	124.405	228.134	275.308	-0.603391	3.12407e-07		0.271446	0.00608001		0.271164	0.00262193		1.146	7.02612e-27	up
LPST_RS00855	LPST_C0170	351	hypothetical protein]	57.2692	58.1573	65.1097	73.1959	0.0222026	0.903972		0.185114	0.220898		0.16889	0.24052		0.331801	0.0298154
LPST_RS00860	LPST_C0171	873	DUF814 domain-containing protein]	66.5064	68.498	71.9899	74.8377	0.0425683	0.680685		0.114301	0.204027		0.0559718	0.542786		0.127704	0.181205
LPST_RS00865	LPST_C0172	1188	acetate kinase]	261.938	110.476	130.257	127.813	-1.2455	4.04971e-153	down	-1.00786	9.29808e-121	down	-0.0273227	0.649269		0.210311	0.000431521
LPST_RS00870		192	hypothetical protein]	541.264	238.905	169.465	306.302	-1.1799	7.50475e-48	down	-1.67535	9.59222e-89	down	0.853972	3.91553e-18		0.35852	0.00026744
LPST_RS00875	LPST_C0174	351	chromosome condensation protein CrcB]	113.982	121.104	63.1785	111.223	0.0874377	0.464566		-0.851305	8.19419e-13		0.815955	1.28701e-11		-0.122787	0.309057
LPST_RS00880	LPST_C0175	384	chromosome condensation protein CrcB]	79.792	81.6154	34.2964	86.5069	0.0325975	0.825183		-1.21819	3.13241e-17	down	1.33476	5.754e-21	up	0.0839736	0.550796
LPST_RS00885	LPST_C0176	1521	ABC transporter ATP-binding protein]	31.1794	19.0261	19.5456	55.1608	-0.712611	2.25066e-10		-0.673746	2.28144e-10		1.4968	1.9303e-60	up	1.53566	1.60677e-56	up
LPST_RS00890		660	energy-coupling factor transporter transmembrane protein EcfT]	32.6745	98.2455	54.2874	72.3797	1.58823	5.57895e-47	up	0.732451	3.23059e-09		0.414969	5.95504e-05		-0.440806	2.6407e-06
LPST_RS00895	LPST_C0178	1407	ABC transporter ATP-binding protein]	30.4461	114.36	64.3515	83.953	1.90925	7.6082e-148	up	1.07972	3.46006e-40	up	0.383609	2.7224e-09		-0.445926	3.05815e-14
LPST_RS00900	LPST_C0179	570	ABC transporter permease]	29.7876	122.816	61.6698	68.1381	2.04372	5.09676e-71	up	1.04985	1.1016e-15	up	0.143897	0.215656		-0.84997	4.07248e-19
LPST_RS00905	LPST_C0180	486	glutathione peroxidase]	217.447	234.967	203.437	304.586	0.111796	0.107505		-0.0960786	0.162544		0.582265	5.85287e-23		0.37439	7.4103e-10
LPST_RS00910	LPST_C0181	831	aldo/keto reductase]	424.608	417.166	336.074	405.177	-0.0255113	0.540783		-0.337352	2.05387e-20		0.269774	4.52096e-13		-0.0420661	0.313529
LPST_RS00915	LPST_C0182	471	transcription elongation factor GreA 1]	96.7513	83.1112	128.293	64.1356	-0.219238	0.0476711		0.407095	7.49347e-06		-1.00025	7.20212e-24	down	-0.373916	0.00217859
LPST_RS00920	LPST_C0183	414	hypothetical protein]	20.7416	40.0259	37.191	27.6349	0.948405	2.0505e-06		0.842423	1.46365e-05		-0.42846	0.0218367		-0.534442	0.00584293
LPST_RS00925	LPST_C0184	204	transcriptional regulator]	25.83	41.7918	36.0765	20.662	0.694172	0.0113416		0.482012	0.0799207		-0.804077	0.00487318		-1.01624	0.000458389	down
LPST_RS00930	LPST_C0185	714	glucosamine-6-phosphate deaminase]	552.133	624.606	323.603	566.589	0.177931	1.15035e-07		-0.77079	2.15552e-97		0.808076	6.76663e-107		-0.140644	3.87863e-05
LPST_RS00935	LPST_C0186	1416	dipeptidase]	195.16	264.154	149.906	195.685	0.436723	5.20677e-31		-0.380602	4.54898e-20		0.384476	3.18198e-20		-0.432849	6.46756e-30
LPST_RS00940	LPST_C0187	1839	PTS mannitol transporter subunit IICB]	162.474	844.136	93.0456	857.44	2.37727	0	up	-0.8042	1.16847e-79		3.20403	0	up	0.02256	0.241573
LPST_RS00945	LPST_C0188	2076	PRD domain-containing protein]	107.075	962.762	156.917	1128.55	3.16856	0	up	0.551382	4.00967e-45		2.8464	0	up	0.229217	1.92641e-55
LPST_RS00950	LPST_C0189	450	PTS mannitol transporter subunit IIA]	115.795	900.583	159.888	1072.05	2.95929	0	up	0.465494	2.48371e-08		2.74524	0	up	0.251442	1.67922e-14
LPST_RS00955	LPST_C0190	1158	mannitol-1-phosphate 5-dehydrogenase]	215.468	1560.6	265.925	1681.39	2.85655	0	up	0.303546	6.06815e-15		2.66057	0	up	0.10756	1.55505e-11
LPST_RS00960	LPST_C0191	552	hypothetical protein]	69.4727	85.4902	114.555	105.085	0.299312	0.00572396		0.721525	5.42555e-15		-0.124481	0.167367		0.297732	0.00264085
LPST_RS00965	LPST_C0192	333	thioredoxin]	85.5656	60.9404	86.9496	112.715	-0.489633	0.000593105		0.0231489	0.870614		0.374426	0.00134244		0.887207	1.58452e-11
LPST_RS00970	LPST_C0193	327	hypothetical protein]	87.1356	80.7863	116.974	83.7855	-0.109153	0.455946		0.424856	0.000233132		-0.481419	3.72413e-05		0.0525897	0.738151
LPST_RS00975	LPST_C0194	555	hypothetical protein]	10.725	13.6305	14.8309	17.9018	0.345855	0.227229		0.467625	0.0711023		0.271498	0.249856		0.393269	0.122361
LPST_RS00980	LPST_C0195	402	hypothetical protein]	47.5763	641.61	240.406	495.301	3.75338	0	up	2.33716	3.89241e-127	up	1.04283	4.57037e-81	up	-0.37339	3.11681e-16
LPST_RS00985	LPST_C0196	465	nucleoside-diphosphate kinase]	410.256	3874.25	1647.89	3032.12	3.23932	0	up	2.00603	0	up	0.879703	0		-0.353591	2.96195e-96
LPST_RS00990	LPST_C0197	1347	DUF2252 domain-containing protein]	212.401	214.571	180.23	189.094	0.0146633	0.757568		-0.236951	3.69837e-09		0.0692628	0.116474		-0.182352	1.95581e-05
LPST_RS00995	LPST_C0198	549	NAD(P)H-dependent oxidoreductase]	48.3456	47.025	54.1511	57.9483	-0.0399578	0.80183		0.163604	0.215512		0.0977769	0.456358		0.301338	0.0271493
LPST_RS01000	LPST_C0199	696	GntR family transcriptional regulator]	44.584	45.3742	54.1229	55.0818	0.0253483	0.864544		0.279715	0.015506		0.0253352	0.836031		0.279702	0.0236194
LPST_RS01005	LPST_C0200	1278	PTS sugar transporter subunit IIC]	4.42851	4.88579	3.86438	4.79019	0.141771	0.662453		-0.196584	0.536747		0.309845	0.30843		-0.0285101	0.931849
LPST_RS01010	LPST_C0201	267	hypothetical protein]	0.730936	2.24865	1.08806	3.75874	1.62124	0.198751		0.573934	0.709659		1.7885	0.056166		0.741192	0.404071
LPST_RS01015	LPST_C0202	1095	DUF871 domain-containing protein]	1.60405	2.85116	3.44899	2.47459	0.829827	0.0798358		1.10445	0.00847346		-0.478982	0.225526		-0.20436	0.667774
LPST_RS01020	LPST_C0203	1119	amidohydrolase/deacetylase family metallohydrolase]	1.91846	1.71693	2.85578	1.97309	-0.160119	0.777878		0.573934	0.183082		-0.53343	0.21849		0.200624	0.725155
LPST_RS01025	LPST_C0204	1101	DgaE family pyridoxal phosphate-dependent ammonia lyase]	1.77257	3.16281	3.6061	2.46111	0.835365	0.0617412		1.0246	0.0112545		-0.551132	0.153778		-0.361901	0.418752
LPST_RS01030	LPST_C0205	735	oxo-acid lyase]	3.45181	3.75754	6.06054	3.41355	0.122434	0.807275		0.812094	0.0282198		-0.828173	0.02643		-0.138514	0.786238
LPST_RS01035	LPST_C0206	1023	sugar kinase]	3.14774	3.63872	6.8155	2.94306	0.209114	0.621694		1.1145	0.000256286	up	-1.2115	9.80458e-05	down	-0.306113	0.479676
LPST_RS01040	LPST_C0207	543	serine acetyltransferase]	27.6746	13.4894	27.6422	18.4822	-1.03674	1.10439e-06	down	-0.00169039	0.994768		-0.580735	0.00246963		0.454311	0.0728456
LPST_RS01045	LPST_C0208	1146	cystathionine gamma-synthase]	26.4811	13.4118	30.5045	21.6305	-0.981459	2.39644e-11		0.204056	0.0906806		-0.495955	5.15523e-05		0.689559	1.46866e-05
LPST_RS01050	LPST_C0209	912	cysteine synthase family protein]	17.0123	10.5331	21.13	12.5448	-0.691643	0.000544855		0.312713	0.0570894		-0.752202	1.22565e-05		0.252154	0.288069
LPST_RS01055	LPST_C0210	792	type I methionyl aminopeptidase]	605.809	385.401	549.843	336.175	-0.652502	3.18642e-80		-0.139844	5.53392e-06		-0.709805	4.92398e-92		-0.197147	1.96014e-06
LPST_RS15415	LPST_C0211	294	hypothetical protein]	36.8414	19.1961	31.6202	33.1114	-0.940515	0.000158538		-0.220482	0.324204		0.0664831	0.78603		0.786516	0.0027953
LPST_RS01060	LPST_C0212	789	nicotinamide mononucleotide transporter]	95.3538	18.1106	166.795	31.1633	-2.39646	1.79128e-92	down	0.806714	5.63221e-36		-2.42016	1.70066e-177	down	0.783012	1.24794e-06
LPST_RS01065	LPST_C0213	279	DUF2089 domain-containing protein]	75.5458	74.0264	69.7642	81.6536	-0.0293105	0.870849		-0.114864	0.475171		0.22703	0.135705		0.141476	0.400094
LPST_RS01070	LPST_C0214	288	hypothetical protein]	102.662	62.5405	106.924	113.252	-0.715043	6.12133e-07		0.0586807	0.665587		0.0829457	0.527064		0.856669	1.19997e-09
LPST_RS01075	LPST_C0215	720	trehalose operon repressor]	38.3544	24.1823	7.53176	9.61768	-0.665437	6.5289e-06		-2.34833	1.946e-37	down	0.352702	0.216549		-1.33019	1.9869e-10	down
LPST_RS01080	LPST_C0216	1644	alpha,alpha-phosphotrehalase]	24.0389	11.6864	6.00813	9.7062	-1.04054	9.8015e-16	down	-2.00038	1.22173e-43	down	0.69199	0.00023699		-0.267853	0.135245
LPST_RS01085	LPST_C0217	1998	PTS beta-glucoside transporter subunit IIABC]	20.903	10.8178	8.48171	12.256	-0.950302	2.0105e-14		-1.30128	2.09087e-25	down	0.531059	0.000329628		0.180076	0.258214
LPST_RS01090	LPST_C0218	1962	PTS beta-glucoside transporter subunit IIABC]	7.50998	5.26335	7.30472	8.54223	-0.512828	0.011153		-0.0399796	0.840052		0.225784	0.207776		0.698632	0.000354981
LPST_RS01095	LPST_C0219	783	hypothetical protein]	149.548	139.247	63.3212	133.299	-0.102958	0.135145		-1.23985	4.85236e-64	down	1.0739	3.87149e-45	up	-0.0629884	0.40608
LPST_RS01100	LPST_C0220	564	UbiX family flavin prenyltransferase]	10.7269	16.3936	14.2508	11.5661	0.611902	0.0188672		0.409815	0.117639		-0.301139	0.25312		-0.503226	0.0576546
LPST_RS01105	LPST_C0221	411	hypothetical protein]	12.3459	13.1472	13.9012	11.2323	0.0907256	0.798877		0.171175	0.5902		-0.307548	0.330331		-0.227099	0.525765
LPST_RS01110	LPST_C0222	441	Rrf2 family transcriptional regulator]	43.8114	41.9319	47.6499	62.5818	-0.0632578	0.732296		0.121166	0.451018		0.393269	0.00416762		0.577694	0.000101416
LPST_RS01115	LPST_C0223	690	TetR/AcrR family transcriptional regulator]	20.0817	21.0571	54.1725	20.2171	0.0684283	0.749505		1.43168	2.90367e-26	up	-1.42198	1.11918e-25	down	-0.0587299	0.788572
LPST_RS01120	LPST_C0224	1395	divalent metal cation transporter]	228.526	114.483	324.039	101.366	-0.997228	5.67048e-110		0.50381	6.29649e-53		-1.6766	0	down	-0.175562	0.0026569
LPST_RS01125	LPST_C0225	648	hypothetical protein]	7.98108	6.67099	6.87422	5.57547	-0.258683	0.463972		-0.215387	0.518136		-0.302104	0.402292		-0.258808	0.519678
LPST_RS01130	LPST_C0226	306	hypothetical protein]	10.2044	6.67099	6.01275	4.91953	-0.613225	0.186907		-0.763101	0.0858556		-0.289504	0.615144		-0.43938	0.461092
LPST_RS01135	LPST_C0227	252	hypothetical protein]	5.80833	2.3825	2.68991	3.58423	-1.28565	0.0865078		-1.11056	0.108435		0.414103	0.622543		0.589189	0.526538
LPST_RS01140	LPST_C0228	1401	MFS transporter]	5.08447	6.42815	8.7091	8.30948	0.338306	0.194639		0.776427	0.000357993		-0.0677662	0.755958		0.370355	0.113656
LPST_RS01145	LPST_C0229	393	MerR family transcriptional regulator]	60.584	44.6091	90.6768	31.6652	-0.441601	0.00466422		0.581796	1.7463e-06		-1.51783	6.44795e-27	down	-0.494436	0.00843067
LPST_RS01150	LPST_C0230	1377	sensor histidine kinase]	53.7859	55.6352	40.0147	33.2342	0.0487688	0.591805		-0.426699	1.909e-07		-0.267862	0.00486469		-0.74333	9.21236e-17
LPST_RS01155	LPST_C0231	705	DNA-binding response regulator]	55.7798	59.1021	36.8118	32.1716	0.0834681	0.491624		-0.599575	2.29447e-07		-0.194378	0.172631		-0.877421	1.87533e-12
LPST_RS01160	LPST_C0232	297	hypothetical protein]	122.221	204.173	129.768	107.117	0.740293	9.79876e-14		0.0864376	0.464466		-0.276753	0.0157925		-0.930608	2.72489e-19
LPST_RS01165	LPST_C0233	732	MurR/RpiR family transcriptional regulator]	117.842	201.442	110.595	114.891	0.773505	5.46905e-34		-0.0915717	0.232601		0.05498	0.495807		-0.810096	5.58985e-36
LPST_RS01170	LPST_C0234	1326	PTS cellobiose transporter subunit IIC]	835.464	4045.88	2154	3565.52	2.2758	0	up	1.36637	0	up	0.727096	0		-0.182339	2.39662e-81
LPST_RS01175	LPST_C0235	312	hypothetical protein]	258.337	207.057	263.198	218.73	-0.319223	9.58675e-05		0.0268942	0.7502		-0.266997	0.000548604		0.0791208	0.410892
LPST_RS01180	LPST_C0236	255	hypothetical protein]	1.53067	9.41787	4.93678	8.65837	2.62124	0.000214268	up	1.68941	0.0376665		0.810525	0.133784		-0.121304	0.825429
LPST_RS01185	LPST_C0237	1032	LytR family transcriptional regulator]	15.6014	11.5191	12.8553	10.6971	-0.437653	0.0224855		-0.279318	0.12276		-0.26514	0.190213		-0.106805	0.655937
LPST_RS01190	LPST_C0238	1395	FAD-binding protein]	121.293	113.794	103.084	122.444	-0.0920695	0.105311		-0.234669	8.53644e-06		0.248301	2.54839e-06		0.105701	0.0668825
LPST_RS01195	LPST_C0239	288	hypothetical protein]	393.03	326.045	296.563	274.592	-0.269572	8.17746e-05		-0.406302	6.23435e-10		-0.11105	0.150019		-0.247781	0.00126044
LPST_RS01200	LPST_C0240	693	GTP pyrophosphokinase]	727.274	502.49	511.433	505.412	-0.533403	4.90961e-59		-0.507953	9.82828e-60		-0.0170839	0.666497		0.00836637	0.853407
LPST_RS01205	LPST_C0241	573	TetR/AcrR family transcriptional regulator]	56.8791	65.8018	113.23	78.6404	0.210229	0.0864846		0.993285	1.40764e-25		-0.525913	3.76349e-09		0.257143	0.0235329
LPST_RS01210	LPST_C0242	3954	transporter]	148.418	164.082	230.043	144.548	0.144748	1.70103e-07		0.632233	6.39236e-158		-0.670357	9.23974e-173		-0.182873	6.98621e-11
LPST_RS01215	LPST_C0243	564	DNA-3-methyladenine glycosylase I]	88.4102	91.3358	105.937	104.273	0.0469666	0.673183		0.260919	0.00401198		-0.0228371	0.816025		0.191115	0.0548267
LPST_RS01225	LPST_C0245	1479	ABC transporter permease]	5.27816	2.76041	5.10702	3.0535	-0.935153	0.00154417		-0.0475541	0.862333		-0.742016	0.00798189		0.145582	0.712488
LPST_RS01230	LPST_C0246	660	ABC transporter ATP-binding protein]	7.24457	4.73034	8.95008	6.23439	-0.614958	0.0963619		0.304999	0.32102		-0.521653	0.0945118		0.398305	0.329423
LPST_RS01235	LPST_C0247	762	CPBP family intramembrane metalloprotease]	90.4087	95.3374	78.1558	64.7983	0.0765792	0.394892		-0.21011	0.0127053		-0.270395	0.00307215		-0.557085	4.97772e-10
LPST_RS01245	LPST_C0248	804	LysM domain-containing protein]	228.293	103.799	213.667	283.35	-1.1371	8.54394e-79	down	-0.0955221	0.062725		0.407219	1.2968e-18		1.4488	4.27453e-139	up
LPST_RS01250	LPST_C0249	636	LysM domain-containing protein]	519.659	342.297	687.907	830.008	-0.602317	1.94619e-48		0.404648	1.18728e-34		0.270911	6.38362e-20		1.27788	4.39062e-265	up
LPST_RS01255		375	glycine cleavage system protein H]	44.2363	43.228	69.4643	40.1434	-0.0332631	0.870163		0.651043	6.50972e-06		-0.791111	8.81406e-08		-0.106805	0.600134
LPST_RS01260	LPST_C0251	918	hypothetical protein]	30.0818	27.0764	43.0386	34.9833	-0.151859	0.3001		0.516739	6.43802e-06		-0.298965	0.00831934		0.369633	0.00634363
LPST_RS01265	LPST_C0252	717	hypothetical protein]	32.7988	28.8053	27.687	36.2522	-0.187312	0.237034		-0.244437	0.0994211		0.388861	0.00601592		0.331736	0.0288107
LPST_RS01270	LPST_C0253	2370	ATP-dependent DNA helicase]	38.0027	32.4261	37.8359	44.2085	-0.228947	0.00300772		-0.00634671	0.939996		0.22457	0.00095751		0.44717	1.00837e-09
LPST_RS01275	LPST_C0254	363	hypothetical protein]	562.631	560.694	209.947	501.239	-0.00497481	0.931977		-1.42217	1.57099e-136	down	1.25548	1.86521e-99	up	-0.161714	0.00169531
LPST_RS01280	LPST_C0255	1197	acetate kinase]	320.538	3301.79	1730.77	2392.92	3.36468	0	up	2.43284	0	up	0.467362	2.05133e-283		-0.464473	0
LPST_RS01285	LPST_C0256	444	GNAT family N-acetyltransferase]	17.3622	67.8818	47.1098	58.0903	1.96708	7.23781e-30	up	1.44008	2.28402e-15	up	0.30227	0.0331131		-0.224727	0.113207
LPST_RS01290	LPST_C0257	423	MarR family transcriptional regulator]	15.6866	45.7034	41.894	64.2958	1.54277	2.44678e-14	up	1.41721	6.44915e-13	up	0.617982	1.25088e-05		0.492424	0.000930846
LPST_RS01295	LPST_C0258	1203	NAD(P)/FAD-dependent oxidoreductase]	1251.83	1133.9	942.691	1252.02	-0.142743	1.89729e-15		-0.409183	1.07967e-118		0.4094	2.75118e-117		0.142961	3.71112e-15
LPST_RS01300	LPST_C0259	333	hypothetical protein]	12.0144	7.93307	9.59645	10.2468	-0.598808	0.14108		-0.324186	0.389927		0.0946014	0.819227		0.369223	0.414416
LPST_RS01305		345	hypothetical protein]	20.3645	11.4857	19.9288	31.4165	-0.826219	0.00733294		-0.0312061	0.915248		0.656673	0.00417475		1.45169	9.6765e-08	up
LPST_RS01310	LPST_C0260	558	helix-turn-helix domain-containing protein]	56.6593	41.3171	38.0059	59.8913	-0.455575	0.000714005		-0.576091	8.51619e-06		0.656124	2.78221e-07		0.535608	6.38095e-05
LPST_RS15420	LPST_C0261	429	preprotein translocase subunit SecB]	88.0267	66.6166	63.2036	92.6385	-0.40206	0.00100126		-0.477935	4.24691e-05		0.551606	1.70593e-06		0.475731	9.2114e-05
LPST_RS01320		1071	spermidine/putrescine ABC transporter substrate-binding protein]	144.684	168.4	245.121	129.594	0.218986	4.47967e-05		0.760586	8.27255e-64		-0.919491	1.19752e-86		-0.377891	6.0915e-12
LPST_RS01325	LPST_C0263	816	ABC transporter permease]	105.712	128.024	207.796	111.304	0.276281	0.000108144		0.975033	6.75074e-63		-0.900657	1.64991e-54		-0.201905	0.00559171
LPST_RS01330	LPST_C0264	834	ABC transporter permease]	112.088	146.858	230.133	112.392	0.389784	3.95416e-09		1.03783	1.33342e-78	up	-1.03393	4.15838e-77	down	-0.385882	9.10271e-09
LPST_RS01335	LPST_C0265	1098	ABC transporter ATP-binding protein]	117.043	149.058	220.838	111.875	0.348842	8.24023e-10		0.915951	1.17854e-80		-0.981098	3.7767e-89		-0.41399	9.31306e-13
LPST_RS01340	LPST_C0266	543	XRE family transcriptional regulator]	75.6559	114.992	133.396	53.7832	0.604004	3.26966e-10		0.81819	7.80218e-21		-1.31049	4.90615e-43	down	-1.0963	1.262e-25	down
LPST_RS01345	LPST_C0267	468	ASCH domain-containing protein]	1121.13	2265.31	1073.9	1660.85	1.01476	0	up	-0.0620952	0.0385721		0.629063	3.60665e-132		-0.447793	5.6529e-88
LPST_RS01350	LPST_C0268	486	N-acetyltransferase]	109.025	75.1104	118.157	70.0031	-0.537569	2.20167e-07		0.116052	0.218091		-0.755214	1.34841e-14		-0.101594	0.443678
LPST_RS01355	LPST_C0269	528	GNAT family N-acetyltransferase]	141.38	106.433	162.862	80.971	-0.409639	1.75288e-06		0.204072	0.00656849		-1.00817	7.35621e-34	down	-0.394463	9.20708e-05
LPST_RS01360	LPST_C0270	186	hypothetical protein]	302.183	328.6	439.41	391.722	0.120909	0.210796		0.540146	7.71901e-12		-0.165741	0.033202		0.253496	0.00391722
LPST_RS01365	LPST_C0271	354	GntR family transcriptional regulator]	52.0978	36.2947	38.2971	93.5544	-0.521463	0.00368138		-0.443988	0.00874074		1.28857	7.22204e-20	up	1.36605	1.64873e-19	up
LPST_RS01370	LPST_C0272	894	ABC transporter ATP-binding protein]	87.2107	59.0987	73.765	113.605	-0.56138	4.58475e-11		-0.241569	0.00220708		0.623015	4.61442e-18		0.942826	3.41474e-32
LPST_RS01375	LPST_C0273	1014	acetoin ABC transporter permease]	124.236	113.091	124.532	159.841	-0.135604	0.038233		0.00342662	0.963642		0.360123	4.58014e-11		0.499154	2.32819e-17
LPST_RS01380	LPST_C0274	1368	acetaldehyde dehydrogenase]	1247.14	1370.01	697.042	1253.97	0.135563	3.11391e-17		-0.839307	0		0.847182	0		-0.127688	3.91631e-15
LPST_RS01385	LPST_C0275	864	class II fructose-1,6-bisphosphate aldolase]	15533.5	8692.99	12039.7	12742.3	-0.837459	0		-0.367582	0		0.0818202	1.47006e-39		0.551697	0
LPST_RS01390	LPST_C0276	1263	ISL3 family transposase]	11.5891	8.46154	9.8907	8.34334	-0.453773	0.0245334		-0.22862	0.230477		-0.245449	0.240604		-0.0202957	0.936292
LPST_RS01395	LPST_C0277	1317	MFS transporter]	355.941	491.435	425.656	654.349	0.465361	4.3655e-59		0.25805	1.4517e-19		0.620373	7.43862e-143		0.413061	6.43653e-62
LPST_RS01400		903	SPFH/Band 7/PHB domain protein]	578.24	545.869	659.949	466.339	-0.0831141	0.00820572		0.190688	4.06451e-12		-0.500977	8.59346e-68		-0.227175	2.19621e-12
LPST_RS01405	LPST_C0279	201	hypothetical protein]	212.637	190.571	248.596	195.724	-0.158062	0.172819		0.225412	0.0237829		-0.344985	0.000591438		0.0384895	0.77109
LPST_RS01410	LPST_C0280	1413	dipeptidase]	522.222	796.609	625.568	602.506	0.609209	3.28553e-165		0.260503	1.16301e-30		-0.0541915	0.0187709		-0.402898	6.05174e-77
LPST_RS01415	LPST_C0281	246	hypothetical protein]	2271.31	2383.98	1620.64	2351.08	0.0698478	0.0189927		-0.486962	2.83238e-61		0.536759	1.82008e-74		-0.0200509	0.545688
LPST_RS01420	LPST_C0282	564	biotin transporter BioY]	22.4918	9.58067	16.8263	6.93968	-1.2312	2.62682e-07	down	-0.418686	0.0417757		-1.27777	1.78552e-06	down	-0.465259	0.186896
LPST_RS01425	LPST_C0283	972	biotin--[acetyl-CoA-carboxylase] ligase]	29.8161	15.0715	20.4234	15.4874	-0.98427	6.17112e-11		-0.545867	5.21167e-05		-0.399129	0.0143561		0.0392736	0.85797
LPST_RS15425		315	hypothetical protein]	23.2333	13.7232	23.0564	14.6555	-0.759581	0.0111465		-0.0110283	0.972387		-0.653724	0.0207498		0.0948292	0.809161
LPST_RS01435	LPST_C0285	1176	pyridoxal phosphate-dependent aminotransferase]	324.271	133.352	217.471	111.538	-1.28196	6.29174e-196	down	-0.576374	6.89329e-57		-0.963292	3.56595e-91		-0.257704	1.11589e-05
LPST_RS01440	LPST_C0286	1167	hypothetical protein]	581.884	467.038	535.466	320.081	-0.317193	5.7598e-31		-0.119938	3.20299e-06		-0.742359	3.63169e-142		-0.545104	4.52282e-65
LPST_RS01445	LPST_C0288	816	ABC transporter permease]	413.878	217.935	312.702	382.001	-0.925305	6.4488e-103		-0.404414	5.31422e-27		0.288788	1.04569e-13		0.809678	1.01823e-74
LPST_RS01450	LPST_C0289	1092	ABC transporter ATP-binding protein]	979.195	481.631	629.795	679.809	-1.02367	0	down	-0.636715	8.81648e-188		0.110248	8.53732e-06		0.497202	8.41444e-75
LPST_RS01455	LPST_C0291	273	hypothetical protein]	5.0041	2.19923	4.61128	5.14659	-1.18611	0.122374		-0.117943	0.858465		0.158448	0.808266		1.22662	0.116811
LPST_RS01460	LPST_C0292	543	PadR family transcriptional regulator]	7.54762	8.40323	19.4387	14.4161	0.154922	0.684503		1.36484	8.78055e-08	up	-0.431249	0.0588246		0.778667	0.00830595
LPST_RS01465	LPST_C0293	1446	MFS transporter]	34.8886	30.3931	56.9905	47.8889	-0.199008	0.0584833		0.707967	1.4009e-18		-0.25103	0.00112653		0.655945	1.73673e-12
LPST_RS01470	LPST_C0294	1317	ammonium transporter]	10.2989	5.01464	13.2351	21.9463	-1.03827	3.73383e-06	down	0.361884	0.0370079		0.729605	1.52312e-07		2.12976	5.06335e-31	up
LPST_RS01475	LPST_C0295	960	L-lactate dehydrogenase]	109.676	45.7797	100.367	21.6398	-1.26047	1.22834e-53	down	-0.127955	0.0603386		-2.21353	3.1684e-117	down	-1.08102	5.36501e-18	down
LPST_RS01480	LPST_C0296	270	hypothetical protein]	328.881	409.599	347.537	727.041	0.316647	5.04731e-06		0.0796019	0.281133		1.06487	1.11496e-82	up	0.827826	2.83385e-49
LPST_RS01485	LPST_C0297	564	peptidase M10]	4.49837	5.10969	4.46411	9.96466	0.183835	0.704378		-0.0110283	0.983256		1.15845	0.000786452	up	0.963585	0.00729329
LPST_RS01490	LPST_C0298	669	ribose 5-phosphate isomerase A]	175.177	197.796	202.793	160.213	0.1752	0.00564579		0.211193	0.000356083		-0.340013	1.31633e-08		-0.30402	2.12354e-06
LPST_RS01495	LPST_C0299	1506	multicopper oxidase]	288.723	732.586	431.329	515.853	1.34331	0	up	0.579105	7.71532e-97		0.25817	2.56735e-26		-0.506039	3.08984e-114
LPST_RS01500	LPST_C0300	369	DUF1304 domain-containing protein]	458.547	658.963	620.648	452.293	0.52313	3.44344e-28		0.436708	2.18422e-21		-0.456519	8.12074e-23		-0.542942	1.81066e-29
LPST_RS01505	LPST_C0301	510	YbhB/YbcL family Raf kinase inhibitor-like protein]	679.999	622.05	363.613	444.332	-0.128501	0.000822947		-0.903128	3.71579e-112		0.289234	2.55486e-10		-0.485393	2.87734e-31
LPST_RS01510	LPST_C0302	1197	DUF2075 domain-containing protein]	38.3961	39.6247	43.6049	52.5687	0.0454378	0.696007		0.18353	0.0603403		0.269713	0.00237774		0.407805	1.82561e-05
LPST_RS01515	LPST_C0303	471	transcriptional regulator]	50.1366	74.6981	60.446	47.3027	0.575206	7.93e-06		0.269781	0.0439028		-0.353724	0.0086802		-0.659149	5.92939e-07
LPST_RS01520	LPST_C0304	456	hypothetical protein]	86.8804	91.375	79.4232	69.5466	0.0727682	0.552588		-0.12947	0.256807		-0.191581	0.108244		-0.393819	0.000852228
LPST_RS01525	LPST_C0305	573	acetyl-CoA carboxylase biotin carboxyl carrier protein subunit]	804.652	378.884	438.386	372.535	-1.08661	3.28582e-182	down	-0.876164	2.41756e-141		-0.234826	5.51833e-08		-0.0243824	0.659671
LPST_RS01530	LPST_C0306	921	ribonucleoside hydrolase RihC]	345.609	522.293	432.139	304.562	0.595718	1.47549e-68		0.322353	4.32743e-21		-0.504757	2.68246e-46		-0.778122	3.52134e-107
LPST_RS01535	LPST_C0307	912	oxidoreductase]	229.613	401.181	292.103	308.338	0.805052	3.51526e-88		0.347278	1.59434e-16		0.0780335	0.0605936		-0.37974	3.24135e-23
LPST_RS01540		447	ribonuclease H]	8.07709	15.5806	11.2651	18.1858	0.94784	0.00255181		0.479958	0.154048		0.690943	0.00979363		0.223061	0.436907
LPST_RS01545	LPST_C0309	1527	glycine/betaine ABC transporter permease]	102.117	181.493	144.653	226.677	0.829688	1.34471e-70		0.502371	2.28161e-26		0.648044	1.08605e-62		0.320727	2.32311e-16
LPST_RS01550	LPST_C0310	972	ABC transporter ATP-binding protein]	177.29	296.241	229.041	370.046	0.740659	1.77078e-60		0.369493	1.3754e-15		0.692097	5.68646e-73		0.320931	5.696e-17
LPST_RS01555	LPST_C0311	1332	NAD(P)/FAD-dependent oxidoreductase]	389.661	623.647	476.987	674.858	0.678512	9.14879e-148		0.291732	1.81123e-27		0.500633	1.57029e-101		0.113853	1.70153e-06
LPST_RS01560	LPST_C0312	1518	glycerol kinase]	36.1907	3080.1	739.227	7097.28	6.41121	0	up	4.35232	0	up	3.26318	0	up	1.20429	0	up
LPST_RS01565	LPST_C0313	1830	type 1 glycerol-3-phosphate oxidase]	22.0221	4491.43	1024.41	11682.5	7.67208	0	up	5.53969	0	up	3.51149	0	up	1.37911	0	up
LPST_RS01570	LPST_C0314	723	aquaporin family protein]	18.2203	3794.82	866.442	11534.7	7.70234	0	up	5.57148	0	up	3.73473	0	up	1.60387	0	up
LPST_RS01575	LPST_C0315	3684	LPXTG cell wall anchor domain-containing protein]	1.56276	4.40024	3.5223	11.0601	1.49348	1.03962e-11	up	1.17242	1.39815e-07	up	1.65078	2.11046e-34	up	1.32971	8.00129e-23	up
LPST_RS01580		1800	hypothetical protein]	9.81221	9.87306	12.5888	24.8666	0.00891971	0.965265		0.359491	0.017457		0.982068	1.66806e-17		1.33264	4.88314e-25	up
LPST_RS01585	LPST_C0316	918	hypothetical protein]	33.1644	33.2241	37.6588	40.7774	0.0025947	0.986222		0.18335	0.131675		0.114784	0.336446		0.295539	0.0180694
LPST_RS01590	LPST_C0317	264	hypothetical protein]	70.228	50.4873	60.1563	66.1453	-0.476128	0.0076654		-0.223332	0.184779		0.136924	0.442209		0.38972	0.038059
LPST_RS01595	LPST_C0318	279	hypothetical protein]	23.7829	15.4939	30.5435	36.3305	-0.618226	0.0467604		0.360941	0.154476		0.250313	0.283783		1.22948	6.48962e-06	up
LPST_RS01600	LPST_C0320	387	hypothetical protein]	19.4151	13.9625	28.0251	22.8205	-0.475621	0.0986717		0.52954	0.0187088		-0.296391	0.187737		0.708771	0.00993422
LPST_RS15440	LPST_C0321	156	hypothetical protein]	1.25103	7.69729	7.44899	3.85994	2.62124	0.0101262		2.57393	0.00832909		-0.948467	0.219358		-0.995773	0.227205
LPST_RS15445	LPST_C0322	192	hypothetical protein]	13.7222	11.8827	15.6351	13.0675	-0.207648	0.682073		0.188281	0.672545		-0.258807	0.562129		0.137121	0.797928
LPST_RS01605	LPST_C0323	408	hypothetical protein]	38.9842	27.0764	38.9246	25.8275	-0.525854	0.00679119		-0.0022044	0.992617		-0.591774	0.00150623		-0.0681242	0.786546
LPST_RS01610	LPST_C0326	276	hypothetical protein]	51.2648	36.9805	64.2071	39.6343	-0.471206	0.0220136		0.324762	0.0587131		-0.695983	9.57251e-05		0.0999856	0.691795
LPST_RS01615	LPST_C0327	618	sugar O-acetyltransferase]	36.7899	146.697	98.5605	109.452	1.99546	7.89031e-89	up	1.4217	1.37977e-41	up	0.151221	0.07935		-0.422536	8.01473e-08
LPST_RS01620	LPST_C0328	1155	MFS transporter]	27.7955	120.078	75.7088	90.1053	2.11105	2.71672e-145	up	1.44561	1.30599e-60	up	0.251151	0.000235276		-0.414285	5.36536e-11
LPST_RS01625	LPST_C0329	792	HAD family hydrolase]	34.498	142.668	86.9331	104.92	2.04808	3.74674e-114	up	1.33339	1.33294e-42	up	0.271314	0.000410457		-0.443372	2.99804e-10
LPST_RS01630	LPST_C0330	873	AraC family transcriptional regulator]	52.4227	174.684	109.039	113.349	1.73648	2.80258e-123	up	1.05658	9.16772e-41	up	0.0559289	0.448662		-0.623977	5.79937e-24
LPST_RS01635	LPST_C0331	816	Cof-type HAD-IIB family hydrolase]	22.2425	65.9251	58.6243	46.6125	1.56751	1.74349e-38	up	1.39818	3.87244e-32	up	-0.33078	0.00126587		-0.500109	1.51921e-06
LPST_RS01640	LPST_C0332	1377	branched-chain amino acid transport system II carrier protein]	54.0694	28.7768	51.5479	22.8849	-0.909905	4.50624e-23		-0.0688981	0.412214		-1.17152	1.36707e-35	down	-0.330509	0.00634061
LPST_RS01645	LPST_C0333	1185	cation:proton antiporter]	92.8863	57.6576	91.852	67.7525	-0.687954	3.57979e-21		-0.0161533	0.823133		-0.439037	8.79805e-11		0.232764	0.00533969
LPST_RS01650	LPST_C0334	204	hypothetical protein]	26.7867	19.4243	23.7345	16.2344	-0.463649	0.175329		-0.174527	0.590679		-0.547929	0.115105		-0.258808	0.538146
LPST_RS15455	LPST_C0335	153	hypothetical protein]	9.56666	6.27858	13.2913	11.8069	-0.607578	0.381088		0.474399	0.381618		-0.17086	0.753559		0.911117	0.164782
LPST_RS01655	LPST_C0336	669	bacteriocin immunity protein]	20.2745	19.7437	25.4758	12.9011	-0.0382691	0.866443		0.329462	0.0603207		-0.981634	2.10699e-07		-0.613903	0.0052759
LPST_RS01660	LPST_C0337	174	two-peptide bacteriocin plantaricin JK subunit PlnK]	8.97287	9.66143	7.23494	4.03741	0.106667	0.869172		-0.310589	0.618094		-0.841552	0.249999		-1.25881	0.0769206
LPST_RS01665	LPST_C0338	168	two-peptide bacteriocin plantaricin JK subunit PlnJ]	6.97	2.85899	4.03487	2.38949	-1.28565	0.127943		-0.788636	0.291824		-0.755822	0.452886		-0.258808	0.838037
LPST_RS01670	LPST_C0339	201	bacteriocin immunity protein]	9.70945	8.96103	4.33598	4.99296	-0.115725	0.847107		-1.16303	0.0518332		0.203536	0.794597		-0.84377	0.19611
LPST_RS01675	LPST_C0340	168	bacteriocin]	7.55083	20.7277	12.681	10.7527	1.45685	0.00268024		0.747964	0.168361		-0.237974	0.65445		-0.946864	0.0412987
LPST_RS01680	LPST_C0341	1200	glycosyltransferase family 2 protein]	7.23718	7.90512	9.84508	7.10872	0.12736	0.626106		0.443976	0.0378658		-0.469814	0.0292422		-0.153198	0.566248
LPST_RS01685	LPST_C0342	747	CPBP family intramembrane metalloprotease]	21.5538	21.7008	31.5012	20.0179	0.00980561	0.963669		0.547462	0.000273561		-0.654111	1.94975e-05		-0.116455	0.566434
LPST_RS01690	LPST_C0343	189	hypothetical protein]	7.22815	3.81199	4.09892	2.65498	-0.92308	0.214085		-0.818383	0.236659		-0.626539	0.499716		-0.521842	0.614407
LPST_RS01695	LPST_C0344	147	bacteriocin]	2.65524	4.08428	5.92879	5.46168	0.62124	0.583347		1.1589	0.205625		-0.118392	0.886417		0.419264	0.667082
LPST_RS01700	LPST_C0345	1329	GHKL domain-containing protein]	38.2537	37.3154	38.8368	33.0752	-0.0358294	0.752475		0.0218239	0.836128		-0.231672	0.0186038		-0.174019	0.112479
LPST_RS01705	LPST_C0346	744	DNA-binding response regulator]	30.297	21.3041	29.5457	27.7874	-0.508043	0.0016497		-0.0362288	0.821279		-0.0885152	0.58153		0.383299	0.0254284
LPST_RS01710	LPST_C0347	744	DNA-binding response regulator]	65.9714	55.5198	56.6183	62.0496	-0.248838	0.0191108		-0.220571	0.0283827		0.132151	0.214068		0.160418	0.158917
LPST_RS01715	LPST_C0348	774	CPBP family intramembrane metalloprotease]	18.0283	12.5663	21.3942	14.7815	-0.520709	0.0123191		0.246953	0.166544		-0.53343	0.00325462		0.234232	0.324897
LPST_RS01720	LPST_C0349	159	two-peptide bacteriocin plantaricin EF subunit PlnF]	31.2992	26.4322	36.5422	11.9925	-0.24383	0.500151		0.223437	0.474144		-1.60743	9.56001e-06	down	-1.14016	0.00779331
LPST_RS01725	LPST_C0350	171	two-peptide bacteriocin plantaricin EF subunit PlnE]	37.6624	30.195	40.7734	26.4101	-0.318817	0.307496		0.114503	0.692738		-0.626539	0.0297532		-0.193219	0.598113
LPST_RS01730	LPST_C0351	2151	peptide cleavage/export ABC transporter]	4.44576	3.4611	7.38319	4.85229	-0.361201	0.153084		0.731814	0.000103864		-0.60558	0.00118384		0.487436	0.0495807
LPST_RS01735	LPST_C0352	1377	HlyD family secretion protein]	6.66123	7.84822	11.7442	8.30854	0.236576	0.319417		0.818087	1.47669e-05		-0.499282	0.00636296		0.0822292	0.737009
LPST_RS01745	LPST_C0355	669	CPBP family intramembrane metalloprotease]	12.1063	8.79494	18.9621	8.55072	-0.461017	0.0956576		0.647355	0.00203285		-1.149	3.61419e-07	down	-0.0406276	0.908294
LPST_RS01750	LPST_C0356	681	CPBP family intramembrane metalloprotease]	13.0393	11.2848	14.0776	9.28426	-0.208482	0.431538		0.110534	0.651251		-0.600544	0.0134102		-0.281528	0.336414
LPST_RS01755	LPST_C0357	687	CPBP family intramembrane metalloprotease]	20.3114	12.4098	21.7073	14.7543	-0.710812	0.000792977		0.095887	0.621452		-0.557042	0.00370884		0.249657	0.324698
LPST_RS01760	LPST_C0358	204	hypothetical protein]	46.8767	31.7853	28.4814	33.4528	-0.56051	0.027734		-0.718848	0.00336503		0.232105	0.421749		0.0737676	0.819752
LPST_RS01765	LPST_C0359	2310	ATP-dependent DNA helicase]	168.04	96.1662	142.908	116.433	-0.805206	1.66468e-93		-0.233723	1.00636e-11		-0.295583	4.94421e-15		0.2759	4.8611e-10
LPST_RS01770	LPST_C0360	777	carbon-nitrogen family hydrolase]	104.99	78.661	103.941	74.1386	-0.416525	3.668e-07		-0.0144838	0.863658		-0.487464	8.12687e-10		-0.0854227	0.400559
LPST_RS01775	LPST_C0361	1017	tryptophan--tRNA ligase]	299.648	208.04	392.585	225.19	-0.526406	2.17484e-35		0.389734	1.13877e-29		-0.801863	3.85574e-104		0.114277	0.0197114
LPST_RS01780	LPST_C0362	711	GntR family transcriptional regulator]	46.251	49.9902	79.2673	79.3269	0.112161	0.385727		0.777242	3.43056e-15		0.00108369	0.991184		0.666165	1.21922e-10
LPST_RS01785	LPST_C0363	1362	PTS sugar transporter subunit IIC]	40.5509	75.2911	98.4011	102.864	0.892746	2.35867e-30		1.27894	1.06904e-76	up	0.0639877	0.29329		0.450183	9.40616e-13
LPST_RS01790	LPST_C0364	189	hypothetical protein]	27.88	85.1345	85.5649	89.7385	1.61051	7.60084e-13	up	1.61779	3.38686e-14	up	0.0687079	0.708446		0.0759825	0.705711
LPST_RS01795	LPST_C0365	423	DUF3284 domain-containing protein]	30.6812	71.2518	97.7526	105.103	1.21557	1.93983e-15	up	1.67178	5.73946e-36	up	0.104603	0.338976		0.560812	1.21968e-06
LPST_RS01800	LPST_C0366	1356	PTS sugar transporter subunit IIC]	2.8065	15.2311	15.0683	12.6558	2.44017	7.22219e-27	up	2.42467	4.7957e-29	up	-0.251714	0.11762		-0.26722	0.121893
LPST_RS01805	LPST_C0367	1437	6-phospho-beta-glucosidase]	9.71046	20.5561	23.9228	18.7866	1.08196	8.65095e-13	up	1.30078	4.01539e-21	up	-0.34868	0.00427775		-0.12986	0.375306
LPST_RS01810	LPST_C0368	897	ROK family protein]	12.2927	17.001	20.0799	18.1249	0.467818	0.01805		0.707952	5.79332e-05		-0.147776	0.39715		0.0923575	0.651727
LPST_RS01815	LPST_C0369	747	MurR/RpiR family transcriptional regulator]	85.8234	80.0519	116.93	72.5482	-0.100435	0.291737		0.446206	3.28123e-09		-0.688635	1.61882e-18		-0.141994	0.154447
LPST_RS01820	LPST_C0370	1014	tRNA-dihydrouridine synthase family protein]	179.955	151.814	203.988	220.61	-0.24533	4.24441e-06		0.180845	0.000140902		0.113018	0.014463		0.539193	7.03157e-27
LPST_RS01825	LPST_C0371	1134	hypothetical protein]	17.6401	16.9422	34.7554	16.8149	-0.0582398	0.749911		0.978377	1.16951e-15		-1.0475	3.61241e-17	down	-0.0108803	0.952644
LPST_RS01830	LPST_C0372	795	hypothetical protein]	34.9815	36.8541	70.0393	40.6483	0.0752315	0.610604		1.00157	2.02747e-22	up	-0.784969	4.38911e-15		0.141372	0.308931
LPST_RS01835	LPST_C0373	918	Ppx/GppA family phosphatase]	98.3241	103.466	110.972	111.4	0.0735366	0.346204		0.174581	0.0112497		0.00555206	0.940232		0.106597	0.159475
LPST_RS01840	LPST_C0374	1275	hydroxymethylglutaryl-CoA reductase, degradative]	119.392	115.18	110.584	109.961	-0.0518094	0.403336		-0.110564	0.0500268		-0.00814562	0.898074		-0.0669002	0.297185
LPST_RS01845	LPST_C0375	960	hypothetical protein]	145.049	137.714	131.234	146.879	-0.0748586	0.241083		-0.144393	0.0138269		0.162482	0.00540812		0.0929479	0.148436
LPST_RS01850	LPST_C0376	705	NAD-dependent protein deacetylase]	169	150.055	150.818	170.253	-0.171537	0.0103936		-0.164213	0.00971329		0.174872	0.00586536		0.182196	0.0072598
LPST_RS01855	LPST_C0377	843	DUF72 domain-containing protein]	203.841	171.499	181.038	167.621	-0.249247	5.93219e-06		-0.171156	0.00109173		-0.111087	0.0500313		-0.0329958	0.624976
LPST_RS01860	LPST_C0379	390	NUDIX domain-containing protein]	72.3093	39.1023	67.2892	33.9675	-0.886929	3.71673e-09		-0.103805	0.453146		-0.986222	7.66575e-11		-0.203098	0.321446
LPST_RS01865	LPST_C0380	2052	methionine--tRNA ligase]	603.836	536.02	717.263	511.965	-0.17187	5.17281e-18		0.248347	5.74246e-46		-0.486458	4.2501e-157		-0.0662414	0.00240372
LPST_RS01870	LPST_C0381	1185	MFS transporter]	98.8152	62.1162	117.43	85.4529	-0.669763	1.81739e-21		0.248997	1.98327e-05		-0.458601	1.81426e-14		0.460159	6.96273e-10
LPST_RS01875	LPST_C0382	777	TatD family deoxyribonuclease]	150.451	103.387	190.309	112.629	-0.541238	4.91744e-15		0.339044	2.50216e-09		-0.756767	1.02066e-35		0.123514	0.131351
LPST_RS01880		564	ribonuclease M5]	170.592	125.613	190.24	127.405	-0.44156	4.73845e-09		0.15727	0.0191384		-0.578394	8.4756e-17		0.0204369	0.837407
LPST_RS01885	LPST_C0384	891	16S rRNA (adenine(1518)-N(6)/adenine(1519)-N(6))-dimethyltransferase RsmA]	200.417	114.552	187.153	163.434	-0.806997	7.00577e-44		-0.0987868	0.0575655		-0.195505	0.000253134		0.512705	1.9038e-16
LPST_RS01890	LPST_C0385	252	Veg protein]	3134.95	3056.74	3368.93	5209.48	-0.0364478	0.166937		0.103846	6.29919e-06		0.62885	2.50932e-222		0.769144	5.54086e-285
LPST_RS01895	LPST_C0386	867	4-diphosphocytidyl-2C-methyl-D-erythritol kinase]	213.055	230.045	216.124	210.672	0.11069	0.0321698		0.0206309	0.708493		-0.0368624	0.493916		-0.126921	0.0156385
LPST_RS01900	LPST_C0388	945	alpha/beta hydrolase]	215.089	204.831	215.296	191.584	-0.0704989	0.178527		0.00138507	0.981114		-0.168344	0.000481419		-0.0964602	0.0751024
LPST_RS01905	LPST_C0389	699	ABC transporter ATP-binding protein]	132.899	139.146	148.511	202.009	0.0662726	0.393256		0.160243	0.0189307		0.44385	7.03128e-14		0.537821	2.50746e-17
LPST_RS01910	LPST_C0390	804	metal ABC transporter permease]	155.473	123.812	142.485	201.466	-0.328514	4.6527e-07		-0.125849	0.0434035		0.499723	2.9692e-19		0.702389	5.13839e-31
LPST_RS01920	LPST_C0392	543	ankyrin repeat domain-containing protein]	25.3384	18.7967	25.1455	20.5153	-0.430848	0.0387045		-0.0110283	0.960996		-0.293603	0.139872		0.126217	0.608169
LPST_RS01925	LPST_C0393	264	hypothetical protein]	39.5495	30.9291	46.2176	36.1138	-0.354692	0.141833		0.224785	0.284574		-0.355892	0.0913797		0.223585	0.396092
LPST_RS01930	LPST_C0394	837	pur operon repressor]	248.555	248.189	251.059	291.003	-0.00212317	0.971959		0.0144594	0.783368		0.213012	1.21133e-06		0.229594	8.3002e-07
LPST_RS01935	LPST_C0395	1383	bifunctional N-acetylglucosamine-1-phosphate uridyltransferase/glucosamine-1-phosphate acetyltransferase]	992.804	862.771	851.366	810.487	-0.20253	9.2181e-27		-0.221729	8.16052e-35		-0.0709918	0.000308967		-0.09019	1.25836e-05
LPST_RS01940	LPST_C0396	825	serine hydrolase]	18.2149	12.6627	35.2134	12.8945	-0.524531	0.008794		0.951004	2.2851e-11		-1.44937	8.64948e-21	down	0.0261692	0.919396
LPST_RS01945	LPST_C0397	981	ribose-phosphate diphosphokinase]	982.564	839.565	1262.33	745.987	-0.226908	1.56577e-23		0.361472	7.35111e-78		-0.758871	1.52608e-291		-0.170491	6.17495e-12
LPST_RS01950	LPST_C0398	1023	YdcF family protein]	104.066	126.416	157.324	119.096	0.280679	1.10767e-05		0.596241	3.31974e-26		-0.401619	3.2765e-13		-0.0860576	0.20303
LPST_RS01955	LPST_C0399	987	lipoprotein]	420.474	366.56	362.133	407.331	-0.197968	1.32403e-08		-0.215497	7.92705e-11		0.169683	5.42823e-07		0.152154	2.41826e-05
LPST_RS01960	LPST_C0400	810	Cof-type HAD-IIB family hydrolase]	173.114	168.405	204.314	171.6	-0.039785	0.549733		0.239064	7.39706e-06		-0.251734	2.71468e-06		0.0271154	0.698668
LPST_RS01965	LPST_C0401	1353	HD domain-containing protein]	105.441	112.179	155.025	125.578	0.0893654	0.139368		0.556062	6.17084e-30		-0.303919	1.79747e-10		0.162778	0.00406697
LPST_RS01970	LPST_C0402	933	lipoate--protein ligase family protein]	92.3506	80.438	99.3279	88.2035	-0.199245	0.0118665		0.105077	0.153093		-0.171362	0.0184082		0.13296	0.115768
LPST_RS01975	LPST_C0404	441	DUF1934 domain-containing protein]	119.264	82.7747	122.089	105.593	-0.526902	4.03419e-07		0.0337714	0.746038		-0.209427	0.0300108		0.351246	0.00159469
LPST_RS01980	LPST_C0405	609	DNA-directed RNA polymerase subunit delta]	1550.7	1057.63	1390.38	965.023	-0.552087	1.73956e-116		-0.157444	3.90135e-13		-0.526845	6.60049e-105		-0.132201	2.80661e-06
LPST_RS01985	LPST_C0406	1614	CTP synthetase]	871.811	521.602	1019.97	324.144	-0.741067	4.98987e-291		0.226435	3.72046e-43		-1.65382	0	down	-0.686314	3.0784e-150
LPST_RS01990	LPST_C0408	1272	serine--tRNA ligase]	53.3161	256.393	177.001	316.618	2.26571	0	up	1.73112	8.62916e-200	up	0.838983	2.03863e-113		0.30439	3.52397e-17
LPST_RS01995	LPST_C0409	1281	serine/threonine transporter]	69.8523	61.3043	78.7698	201.735	-0.188319	0.0153279		0.173333	0.0122619		1.35675	1.6489e-158	up	1.7184	1.11304e-201	up
LPST_RS15465		168	selenide]	47.6283	42.8849	60.5231	128.435	-0.151349	0.59799		0.345665	0.133929		1.08548	1.77131e-10	up	1.58249	4.70579e-16	up
LPST_RS02000	LPST_C0410	654	L-serine ammonia-lyase, iron-sulfur-dependent, subunit beta]	80.7198	72.8913	93.7275	184.144	-0.147177	0.156125		0.215549	0.0161601		0.97429	2.12921e-44		1.33702	1.06374e-65	up
LPST_RS02005	LPST_C0411	900	L-serine ammonia-lyase, iron-sulfur-dependent, subunit alpha]	94.2189	87.3899	113.299	208.411	-0.108549	0.18429		0.266049	0.000106126		0.879294	8.10179e-58		1.25389	3.66006e-92	up
LPST_RS02010	LPST_C0412	729	hypothetical protein]	131.713	132.267	103.08	148.266	0.0060539	0.942846		-0.35363	6.72328e-07		0.524422	2.25601e-14		0.164739	0.022306
LPST_RS02015	LPST_C0413	195	hypothetical protein]	599.491	794.977	640.613	536.274	0.407173	4.38104e-12		0.0957149	0.128619		-0.256483	3.65576e-05		-0.567941	9.70654e-21
LPST_RS02020	LPST_C0414	1281	UDP-N-acetylglucosamine 1-carboxyvinyltransferase]	486.453	270.433	579.887	316.822	-0.847029	9.16129e-163		0.253474	1.04868e-24		-0.872099	2.8003e-222		0.228404	1.70059e-10
LPST_RS02025	LPST_C0415	1293	transcription termination factor Rho]	486.541	216.381	391.991	209.177	-1.16899	5.3048e-279	down	-0.311742	1.08505e-30		-0.906096	4.20448e-162		-0.0488524	0.291254
LPST_RS02030	LPST_C0416	246	type B 50S ribosomal protein L31]	4746.91	1465.34	2716.16	2132	-1.69575	0	down	-0.805422	0		-0.349357	1.70593e-39		0.540975	8.13673e-62
LPST_RS02035	LPST_C0417	1137	hypothetical protein]	45.9149	68.5404	53.997	47.4871	0.577992	1.35766e-11		0.233916	0.008959		-0.185344	0.0399402		-0.52942	7.76269e-10
LPST_RS02040	LPST_C0418	705	class A sortase]	153.913	168.109	176.916	128.687	0.127277	0.0604546		0.200948	0.00115731		-0.459205	3.96186e-13		-0.385535	1.64445e-08
LPST_RS02045	LPST_C0419	561	LemA family protein]	651.403	506.852	647.133	522.901	-0.361984	9.30272e-22		-0.00948815	0.811004		-0.307523	1.3792e-17		0.044973	0.322323
LPST_RS02050	LPST_C0420	900	zinc metalloprotease HtpX]	284.066	214.406	330.429	203.839	-0.405885	5.14399e-19		0.218113	2.9853e-08		-0.69691	2.84435e-61		-0.0729116	0.185672
LPST_RS02055	LPST_C0421	780	hypothetical protein]	693.568	644.11	685.68	617.59	-0.106732	0.000485765		-0.0165034	0.603376		-0.150885	2.46039e-07		-0.0606562	0.0693016
LPST_RS02060	LPST_C0422	1389	UDP-N-acetylmuramoyl-tripeptide--D-alanyl-D-alanine ligase]	322.457	209.898	368.106	292.983	-0.619414	1.89094e-68		0.191016	1.3423e-10		-0.329303	1.97653e-27		0.481126	3.70393e-39
LPST_RS02065	LPST_C0423	1587	DEAD/DEAH box helicase]	1455.52	547.576	900.577	1402.99	-1.41041	0	down	-0.692615	0		0.639587	0		1.35738	0	up
LPST_RS02070	LPST_C0424	1263	ISL3-like element ISP1 family transposase]	9.73482	10.1729	11.3475	10.8066	0.0634993	0.780292		0.221145	0.251372		-0.0704578	0.724199		0.0871881	0.699228
LPST_RS15470		210	hypothetical protein]	29.7387	30.3053	35.968	21.0275	0.0272327	0.933289		0.274374	0.310227		-0.774438	0.00580344		-0.527297	0.10446
LPST_RS02075	LPST_C0425	363	holo-ACP synthase]	234.407	223.616	222.218	243.293	-0.0679927	0.414054		-0.0770399	0.322031		0.13072	0.0821627		0.121673	0.135678
LPST_RS02080	LPST_C0426	1128	alanine racemase]	373.451	403.772	345.883	349.475	0.112623	0.000750266		-0.110636	0.000825724		0.0149058	0.691836		-0.208352	6.10597e-10
LPST_RS02085	LPST_C0427	393	type II toxin-antitoxin system PemK/MazF family toxin]	652.271	741.855	828.904	588.361	0.185664	8.99072e-06		0.345733	8.87958e-20		-0.494504	9.23056e-37		-0.334435	5.10588e-15
LPST_RS02090	LPST_C0428	1980	potassium transporter Kup]	55.4925	55.7937	55.51	65.6891	0.00781117	0.92128		0.000457217	0.994651		0.242906	6.48912e-05		0.235552	0.000275052
LPST_RS02095	LPST_C0430	1053	ABC transporter substrate-binding protein]	10.0082	6.27187	10.024	6.6715	-0.674216	0.005846		0.00226857	0.994073		-0.587369	0.010879		0.0891155	0.778571
LPST_RS02100	LPST_C0431	1014	ABC transporter permease]	19.2465	17.8814	18.909	14.3511	-0.106139	0.556089		-0.0255278	0.88376		-0.397915	0.0165695		-0.317303	0.0854938
LPST_RS02105	LPST_C0432	771	ABC transporter ATP-binding protein]	22.4016	14.9513	18.3375	15.2295	-0.583331	0.00180276		-0.288809	0.0976153		-0.267927	0.170769		0.0265945	0.915007
LPST_RS02110	LPST_C0433	3063	carbamoyl-phosphate synthase large subunit]	4.71493	2.66578	5.72232	3.01436	-0.822678	9.62893e-05		0.279364	0.106423		-0.924751	5.69468e-07		0.177291	0.512545
LPST_RS02115	LPST_C0434	1068	carbamoyl-phosphate synthase arginine-specific small chain]	3.28921	1.79892	4.80558	1.97334	-0.870613	0.0513692		0.546967	0.102218		-1.28407	0.000491504	down	0.13351	0.82022
LPST_RS02120	LPST_C0435	1026	N-acetyl-gamma-glutamyl-phosphate reductase]	2.75811	1.28738	4.436	1.56504	-1.09924	0.0328165		0.68558	0.0574071		-1.50306	0.000209939	down	0.281761	0.676761
LPST_RS02125	LPST_C0436	1209	ornithine acetyltransferase/N-acetylglutamate synthase]	4.84268	3.07892	8.41015	3.73542	-0.653382	0.0499338		0.796327	0.000904503		-1.17086	4.0502e-06	down	0.278849	0.475756
LPST_RS02130	LPST_C0437	747	acetylglutamate kinase]	5.48642	4.17941	6.48172	2.41827	-0.392565	0.322145		0.240511	0.483908		-1.4224	0.000245182	down	-0.789322	0.103875
LPST_RS02135	LPST_C0438	1170	acetylornithine transaminase]	9.25759	6.15784	10.6769	6.1759	-0.588213	0.0138699		0.205783	0.321933		-0.78977	0.000263021		0.00422664	0.988551
LPST_RS02140	LPST_C0439	1023	ornithine carbamoyltransferase]	7.24934	4.92988	9.18199	5.10131	-0.556298	0.0565242		0.340957	0.156308		-0.84794	0.000799902		0.0493145	0.894446
LPST_RS02145	LPST_C0440	507	QueT transporter family protein]	277.15	160.341	305.409	183.693	-0.789529	1.4197e-33		0.140073	0.0116617		-0.733441	1.98359e-35		0.196161	0.0114092
LPST_RS02150	LPST_C0441	1626	peptide ABC transporter substrate-binding protein]	15.5432	9.30492	20.487	7.65341	-0.740216	2.08391e-06		0.398428	0.00129562		-1.42054	5.40154e-23	down	-0.281891	0.165332
LPST_RS02155	LPST_C0442	906	prolyl aminopeptidase]	30.8034	22.5312	34.4166	15.1756	-0.451168	0.00168662		0.160017	0.214455		-1.18135	1.52386e-16	down	-0.570167	0.00105973
LPST_RS02160	LPST_C0444	639	CBS domain-containing protein]	1689.86	893.724	992.313	863.177	-0.919001	0		-0.768036	3.4283e-263		-0.20114	6.33405e-14		-0.0501745	0.11246
LPST_RS02165	LPST_C0445	1395	cell surface protein]	203.064	122.402	168.337	194.89	-0.730311	4.15664e-58		-0.270588	2.3064e-11		0.211308	3.44781e-07		0.671031	2.16612e-47
LPST_RS02170	LPST_C0446	963	L-lactate dehydrogenase]	3484.3	3440.48	3329.26	1900.04	-0.018259	0.150231		-0.0656697	7.90469e-09		-0.809174	0		-0.856585	0
LPST_RS02175	LPST_C0447	558	peptidyl-tRNA hydrolase]	67.5016	35.2917	40.7826	67.2653	-0.935593	7.9735e-13		-0.726968	1.60428e-09		0.72191	2.68514e-09		0.930535	2.15622e-12
LPST_RS02180	LPST_C0448	3528	transcription-repair coupling factor]	157.019	112.25	131.12	135.091	-0.484225	1.67639e-54		-0.260052	1.28735e-19		0.0430516	0.184815		0.267225	5.77695e-16
LPST_RS02185	LPST_C0449	1605	sugar transporter]	322.166	221.901	261.852	253.053	-0.537889	1.94271e-61		-0.299053	1.2906e-23		-0.0493095	0.151915		0.189526	1.13135e-07
LPST_RS02190	LPST_C0450	288	RNA-binding S4 domain-containing protein]	225.993	118.41	149.963	145.659	-0.932484	3.90701e-21		-0.591671	3.44768e-11		-0.0420081	0.714659		0.298804	0.0110414
LPST_RS02195	LPST_C0451	399	septum formation initiator family protein]	1184.9	1242.01	1011.33	1154	0.067909	0.0372123		-0.228516	1.78798e-13		0.190389	1.6498e-09		-0.106036	0.00114744
LPST_RS02200	LPST_C0452	540	RNA-binding protein S1]	1178.91	879.903	1156.3	1112.68	-0.422037	9.18253e-49		-0.0279333	0.32187		-0.0554858	0.045146		0.338618	2.25332e-30
LPST_RS02205	LPST_C0453	1347	tRNA lysidine(34) synthetase TilS]	145.537	138.976	138.246	124.647	-0.0665444	0.213273		-0.0741471	0.1394		-0.149389	0.00313341		-0.156991	0.00356503
LPST_RS02210	LPST_C0454	543	hypoxanthine phosphoribosyltransferase]	525.279	521	541.431	465.382	-0.0117981	0.80738		0.0436937	0.292272		-0.218361	4.16051e-08		-0.162869	0.000167674
LPST_RS02215	LPST_C0455	2238	ATP-dependent zinc metalloprotease FtsH]	3033.7	2365.5	2459.3	2503.35	-0.358933	0		-0.302829	1.06348e-303		0.0256137	0.00450271		0.0817175	1.35691e-18
LPST_RS02220	LPST_C0456	888	redox-regulated molecular chaperone Hsp33]	106.261	76.1304	148.418	81.9368	-0.481069	3.24498e-10		0.482051	3.84391e-15		-0.857081	2.61225e-39		0.106038	0.244464
LPST_RS02225	LPST_C0457	1008	tRNA dihydrouridine synthase DusB]	111.81	90.654	149.386	94.1856	-0.302612	1.04726e-05		0.417993	1.90973e-13		-0.66547	2.89899e-29		0.055136	0.50461
LPST_RS02230	LPST_C0458	1500	lysine--tRNA ligase]	887.132	619.601	1041.58	620.616	-0.517809	7.79299e-146		0.23155	9.23374e-43		-0.746997	0		0.00236149	0.930771
LPST_RS02270	LPST_C0459	1473	peptide MFS transporter]	387.339	261.921	605.214	690.313	-0.564463	1.03733e-73		0.64385	7.56547e-160		0.189805	2.04019e-19		1.39812	0	up
LPST_RS02275	LPST_C0460	843	phosphoesterase]	53.3622	67.9444	91.6677	85.7154	0.348535	0.000374917		0.780594	1.6221e-20		-0.0968591	0.236987		0.3352	0.000144048
LPST_RS02290	LPST_C0461	459	hypothetical protein]	56.9748	60.4313	62.2372	69.3107	0.0849721	0.575377		0.127454	0.348263		0.155301	0.227972		0.197782	0.151769
LPST_RS02295	LPST_C0462	525	cupin domain-containing protein]	61.1501	49.6322	60.3156	67.0968	-0.30108	0.0232294		-0.0198252	0.883574		0.153713	0.208005		0.434968	0.000767922
LPST_RS02300	LPST_C0463	336	cupin domain-containing protein]	88.8675	69.3306	78.9682	82.736	-0.358163	0.00947307		-0.170384	0.195835		0.0672428	0.637827		0.255022	0.0834306
LPST_RS02305	LPST_C0464	843	serine/threonine protein phosphatase]	118.531	92.1593	99.5938	98.8108	-0.363066	7.54049e-07		-0.25114	0.00029409		-0.0113879	0.891014		0.100538	0.236437
LPST_RS02310	LPST_C0465	1107	anion permease]	17.5415	27.1178	23.2688	31.1864	0.628472	7.92386e-06		0.40763	0.00401323		0.422515	0.00055782		0.201673	0.126818
LPST_RS02315	LPST_C0466	822	ribosyl nicotinamide transporter]	489.918	219.85	429.169	179.107	-1.15602	6.96388e-176	down	-0.190995	1.35965e-08		-1.26073	6.61388e-193	down	-0.295702	5.84471e-08
LPST_RS02320	LPST_C0467	792	pyrroline-5-carboxylate reductase]	232.861	244.704	269.358	206.672	0.0715666	0.182729		0.210055	6.98468e-06		-0.38218	1.06744e-15		-0.243692	3.43531e-06
LPST_RS02325	LPST_C0468	1137	N-acetylglucosamine-6-phosphate deacetylase]	545.401	526.674	469.876	458.277	-0.0504077	0.0864456		-0.215036	1.58625e-15		-0.0360609	0.242212		-0.20069	6.69783e-12
LPST_RS02330	LPST_C0469	702	GntR family transcriptional regulator]	554.482	535.39	532.189	495.073	-0.0505522	0.180504		-0.0592022	0.0931252		-0.104298	0.00323848		-0.112948	0.00271315
LPST_RS02335	LPST_C0470	738	glycosyltransferase]	275.948	210.217	231.464	226.01	-0.392512	1.50656e-14		-0.253608	1.20654e-07		-0.0343975	0.543816		0.104507	0.0737866
LPST_RS02340	LPST_C0471	1479	nicotinate phosphoribosyltransferase]	180.711	168.466	238.131	240.887	-0.101226	0.0226183		0.398071	2.52132e-27		0.0166028	0.675288		0.5159	5.99519e-39
LPST_RS02345	LPST_C0472	828	NAD(+) synthetase]	439.228	391.268	475.764	382.768	-0.166812	7.77353e-06		0.115277	0.000756993		-0.313776	1.15443e-19		-0.0316869	0.473317
LPST_RS02350	LPST_C0473	2655	cation-translocating P-type ATPase]	86.554	111.846	100.192	182.649	0.369847	1.32607e-18		0.211102	4.09313e-07		0.866296	6.96478e-144		0.70755	1.0056e-91
LPST_RS02355	LPST_C0474	435	hypothetical protein]	1070.91	609.774	500.658	615.993	-0.812493	1.07195e-113		-1.09694	8.65135e-207	down	0.299089	1.075e-12		0.0146386	0.771447
LPST_RS02360	LPST_C0475	2172	RNA-binding transcriptional accessory protein]	100.365	59.3755	73.2964	69.1235	-0.757323	7.05786e-48		-0.453447	8.50525e-22		-0.0845674	0.131866		0.219308	0.00026254
LPST_RS02365	LPST_C0476	447	SprT family protein]	66.5814	51.8457	61.0917	53.6592	-0.360896	0.00906401		-0.124142	0.350987		-0.187152	0.177789		0.049602	0.770135
LPST_RS02370	LPST_C0477	1287	homoserine dehydrogenase]	289.783	302.48	406.986	222.239	0.0618685	0.0965045		0.490006	3.61797e-58		-0.872867	2.64957e-157		-0.44473	1.27865e-32
LPST_RS02375	LPST_C0478	876	homoserine kinase]	390.209	392.446	491.48	276.329	0.00824891	0.853409		0.332889	4.71298e-24		-0.830745	3.77351e-119		-0.506106	2.26539e-36
LPST_RS02385		510	hypothetical protein]	21.238	11.7723	13.2913	7.47769	-0.851247	0.000543005		-0.676161	0.00309034		-0.829823	0.00553149		-0.654736	0.0521864
LPST_RS02390	LPST_C0481	2202	DUF1906 domain-containing protein]	213.329	139	130.435	79.8036	-0.617993	1.9395e-71		-0.709746	1.79946e-100		-0.708807	5.69752e-61		-0.80056	5.33447e-72
LPST_RS02395	LPST_C0482	591	hypothetical protein]	24.2712	12.3938	18.6792	20.8868	-0.969623	7.10088e-06		-0.377811	0.0497066		0.161157	0.44888		0.752969	0.00112727
LPST_RS02400		210	hypothetical protein]	4.64667	4.57439	6.91692	8.60215	-0.0226159	0.979038		0.573934	0.379249		0.314567	0.58988		0.911117	0.164782
LPST_RS02405	LPST_C0483	855	hypothetical protein]	15.065	23.7347	16.8757	27.1144	0.655798	0.000151908		0.163746	0.396928		0.684113	1.006e-05		0.192062	0.240754
LPST_RS02410	LPST_C0484	975	PTS mannose transporter subunit IIAB]	2131.05	1693.16	852.264	2209.53	-0.331845	3.15066e-100		-1.32219	0	down	1.37437	0	up	0.384024	6.17706e-134
LPST_RS02415	LPST_C0485	807	PTS mannose/fructose/sorbose transporter subunit IIC]	1580.02	1248.84	746.016	1647.64	-0.339357	1.39332e-64		-1.08267	0	down	1.14313	0	up	0.399817	1.94207e-89
LPST_RS02420	LPST_C0486	933	PTS mannose/fructose/sorbose transporter family subunit IID]	1936.64	1392.93	904.434	1721.8	-0.475438	2.96314e-169		-1.09847	0	down	0.928829	0		0.305795	1.24425e-65
LPST_RS02425	LPST_C0487	387	DUF956 domain-containing protein]	580.689	514.442	623.81	376.539	-0.174758	0.000267004		0.10334	0.0197478		-0.728309	6.88897e-54		-0.45021	1.26639e-17
LPST_RS02430	LPST_C0488	2850	sigma-54-dependent transcriptional regulator]	178.862	257.43	235.569	185.716	0.52533	4.57879e-83		0.397297	8.69267e-51		-0.343049	2.19473e-38		-0.471083	4.34001e-67
LPST_RS02435	LPST_C0489	420	PTS mannose transporter subunit IIA]	194.231	229.291	203.588	178.017	0.239412	0.00130794		0.0678822	0.383793		-0.19364	0.0105023		-0.36517	1.51666e-06
LPST_RS02440	LPST_C0490	519	PTS fructose transporter subunit IIB]	289.92	338.022	280.622	252.346	0.221466	4.72774e-05		-0.0470265	0.425365		-0.153222	0.00770731		-0.421714	5.03067e-14
LPST_RS02445	LPST_C0491	972	ketoacyl-ACP synthase III]	246.058	190.123	158.805	160.759	-0.372065	2.20558e-15		-0.631747	2.22956e-42		0.01765	0.771614		-0.242032	6.85541e-06
LPST_RS02450	LPST_C0492	402	acetyl-CoA carboxylase biotin carboxyl carrier protein subunit]	277.205	215.065	184.038	189.982	-0.366182	1.31413e-07		-0.590946	2.97985e-18		0.0458565	0.592597		-0.178908	0.0271639
LPST_RS02455	LPST_C0493	1323	acetyl-CoA carboxylase biotin carboxylase subunit]	327.406	221.186	216.511	214.523	-0.565816	1.64718e-56		-0.596641	1.69879e-68		-0.0133072	0.765994		-0.0441319	0.332727
LPST_RS02460	LPST_C0494	804	acetyl-CoA carboxylase carboxyltransferase subunit beta]	391.898	264.649	269.794	265.126	-0.566397	1.55828e-41		-0.538617	6.24394e-42		-0.0251822	0.619513		0.00259739	0.962248
LPST_RS02465	LPST_C0495	774	hypothetical protein]	423.981	268.236	278.125	273.846	-0.660499	1.88063e-56		-0.608269	5.48877e-54		-0.0223654	0.660122		0.0298642	0.591166
LPST_RS02470	LPST_C0496	1212	LytR family transcriptional regulator]	1009.13	535.099	790.036	755.752	-0.915236	0		-0.353125	1.14676e-73		-0.0640053	0.0035926		0.498106	2.39676e-92
LPST_RS02475	LPST_C0497	963	AEC family transporter]	293.145	210.23	340.789	153.716	-0.47965	6.04047e-28		0.217265	6.31825e-09		-1.14861	4.1738e-155	down	-0.451697	5.2893e-18
LPST_RS02480	LPST_C0498	1026	EamA family transporter]	170.622	91.9894	211.323	190.153	-0.891266	9.46129e-51		0.308646	3.44508e-11		-0.152294	0.00111181		1.04762	3.94443e-72	up
LPST_RS02485	LPST_C0499	678	2,3-bisphosphoglycerate-dependent phosphoglycerate mutase]	100.602	64.1123	88.4101	70.9022	-0.649991	2.03066e-12		-0.186381	0.0280635		-0.318381	0.00048076		0.145228	0.194331
LPST_RS02490	LPST_C0500	693	peptidase M10]	288.234	223.175	307.279	311.792	-0.369066	7.09303e-13		0.0923082	0.0522429		0.0210334	0.679144		0.482408	1.91842e-21
LPST_RS02495	LPST_C0501	1332	aminopeptidase C]	3337.79	2797.76	3237.71	1996.32	-0.254623	1.34736e-129		-0.0439197	9.78394e-06		-0.697632	0		-0.486929	0
LPST_RS02500	LPST_C0502	684	ribose-5-phosphate isomerase]	308.575	359.531	395.842	293.446	0.220494	1.38247e-06		0.359302	8.46247e-18		-0.431832	2.94741e-24		-0.293023	2.90611e-10
LPST_RS02505	LPST_C0503	297	N-acetyltransferase]	292.74	356.999	385.717	274.381	0.2863	5.3052e-05		0.397924	1.06262e-09		-0.491366	1.33075e-13		-0.379741	1.50918e-07
LPST_RS02510	LPST_C0504	537	dUTP diphosphatase]	136.83	110.686	146.247	121.29	-0.305909	0.00036706		0.0960238	0.232528		-0.269951	0.00064041		0.131982	0.166615
LPST_RS15475		207	hypothetical protein]	358.265	321.948	297.06	340.831	-0.154199	0.0741646		-0.270271	0.000859469		0.198301	0.017807		0.0822292	0.382597
LPST_RS15480		183	hypothetical protein]	354.594	332.018	293.686	360.303	-0.0949047	0.315646		-0.271895	0.00175473		0.294938	0.000668373		0.117948	0.216788
LPST_RS02515	LPST_C0506	1380	DNA repair protein RadA]	510.951	437.153	427.416	544.844	-0.225049	2.68028e-17		-0.257546	3.35636e-24		0.350205	1.74597e-44		0.317707	1.431e-33
LPST_RS02520	LPST_C0507	1176	PIN/TRAM domain-containing protein]	673.767	562.916	641.709	748.933	-0.25933	6.65607e-25		-0.0703292	0.00347232		0.222917	1.04631e-22		0.411918	6.12072e-63
LPST_RS02525	LPST_C0508	1491	glutamate--tRNA ligase]	1099.89	925.428	1344.81	785.569	-0.24916	1.36986e-46		0.290044	3.54897e-83		-0.775588	0		-0.236384	4.77716e-35
LPST_RS02530	LPST_C0509	1413	cysteine--tRNA ligase]	244.813	235.737	264.4	203.913	-0.0545056	0.173275		0.111039	0.00160894		-0.374767	1.22886e-25		-0.209222	1.26588e-07
LPST_RS02535	LPST_C0510	411	Mini-ribonuclease 3]	180.202	184.937	203.334	163.113	0.0374178	0.682741		0.174232	0.0225652		-0.31798	3.43977e-05		-0.181165	0.0368518
LPST_RS02540	LPST_C0511	768	23S rRNA (guanosine(2251)-2'-O)-methyltransferase RlmB]	209.899	193.876	230.114	175.366	-0.114561	0.047513		0.132655	0.0105674		-0.391979	8.37104e-14		-0.144763	0.0177301
LPST_RS02545	LPST_C0512	546	NYN domain-containing protein]	189.977	186.275	236.062	170.021	-0.0283955	0.719384		0.313341	2.69968e-07		-0.473453	3.11961e-14		-0.131716	0.0804191
LPST_RS02550	LPST_C0513	603	DNA-directed RNA polymerase]	199.206	179.021	231.413	192.062	-0.154126	0.0211011		0.216211	0.000207063		-0.268894	4.56503e-06		0.101442	0.153897
LPST_RS02555	LPST_C0514	150	50S ribosomal protein L33]	481.395	357.031	644.288	459.642	-0.431169	7.98215e-07		0.420486	3.83683e-09		-0.487197	1.67002e-11		0.364459	5.64441e-05
LPST_RS02560	LPST_C0515	186	preprotein translocase subunit SecE]	430.716	327.309	625.795	388.484	-0.396084	1.58766e-06		0.538955	2.73095e-16		-0.687835	3.27838e-24		0.247203	0.00510179
LPST_RS02565	LPST_C0516	549	transcription termination/antitermination protein NusG]	510.118	356.734	582.433	293.946	-0.515982	1.64901e-31		0.191261	4.47117e-07		-0.98654	3.1092e-118		-0.279297	9.07133e-08
LPST_RS02575	LPST_C0518	426	50S ribosomal protein L11]	6138.83	3967.08	5345.58	3176.13	-0.629888	0		-0.199619	1.63623e-53		-0.751075	0		-0.320806	2.02562e-75
LPST_RS02580	LPST_C0519	690	50S ribosomal protein L1]	8534.85	5603.46	7691.52	4495.33	-0.60705	0		-0.150098	3.75301e-69		-0.774841	0		-0.31789	1.55453e-168
LPST_RS02585	LPST_C0520	504	50S ribosomal protein L10]	7490.23	6245	9026.97	4445.64	-0.262309	1.57493e-116		0.269231	5.92313e-163		-1.02185	0	down	-0.49031	3.00469e-306
LPST_RS02590	LPST_C0521	369	50S ribosomal protein L7/L12]	7142.38	5538.22	7937.21	4884.65	-0.366982	5.515e-153		0.152228	7.19385e-36		-0.700377	0		-0.181167	3.11603e-31
LPST_RS02595	LPST_C0522	978	hypothetical protein]	37.2161	48.0066	66.3402	47.1007	0.367305	0.000735034		0.833957	2.24254e-19		-0.494134	2.70753e-08		-0.0274822	0.822001
LPST_RS02600	LPST_C0523	669	hypothetical protein]	20.5662	33.5643	36.9109	32.8528	0.706655	1.8874e-05		0.843774	2.9803e-08		-0.168034	0.252838		-0.0309152	0.862651
LPST_RS02605	LPST_C0524	2604	bifunctional lysylphosphatidylglycerol flippase/synthetase MprF]	165.144	133.22	139.157	177.323	-0.309914	2.91295e-19		-0.247016	3.66082e-14		0.349671	1.01555e-27		0.412569	1.24852e-33
LPST_RS02610	LPST_C0525	576	TIGR00730 family Rossman fold protein]	133.495	75.8825	144.247	129.281	-0.814945	6.15606e-20		0.111754	0.150519		-0.158026	0.0406546		0.768673	3.08903e-17
LPST_RS02615	LPST_C0526	1011	class 1b ribonucleoside-diphosphate reductase subunit beta]	1509.26	1415.16	2160.97	1715.23	-0.0928726	2.07203e-07		0.517839	2.94134e-264		-0.333279	7.5366e-116		0.277433	5.20622e-59
LPST_RS02620	LPST_C0527	2166	class 1b ribonucleoside-diphosphate reductase subunit alpha]	612.33	516.456	846.898	619.155	-0.245663	6.00166e-37		0.467879	1.3797e-184		-0.451888	6.16678e-171		0.261654	3.6991e-41
LPST_RS02625	LPST_C0528	231	NrdH-redoxin]	449.037	225.601	408.727	793.744	-0.993062	2.02649e-36		-0.135696	0.0479289		0.957535	4.53181e-65		1.8149	1.2392e-154	up
LPST_RS02630	LPST_C0529	609	class I SAM-dependent methyltransferase]	104.149	104.107	121.96	133.646	-0.000589558	0.994737		0.227759	0.00489941		0.132008	0.0927308		0.360356	1.39179e-05
LPST_RS02635		507	nucleoside deaminase]	148.391	158.446	188.708	191.611	0.0945876	0.264262		0.346752	1.14147e-06		0.0220287	0.774804		0.274193	0.000277729
LPST_RS02640	LPST_C0530	1698	DNA polymerase III subunit gamma/tau]	456.178	316.53	405.768	306.335	-0.527253	3.36409e-88		-0.16894	1.99293e-12		-0.405544	2.29516e-53		-0.0472304	0.148427
LPST_RS02645		309	YbaB/EbfC family nucleoid-associated protein]	774.008	495.467	629.283	471.262	-0.643561	1.09197e-39		-0.298639	1.50205e-11		-0.417179	9.40911e-17		-0.0722575	0.247534
LPST_RS02650	LPST_C0532	600	recombination protein RecR]	863.258	547.355	647.839	502.127	-0.657315	1.29845e-87		-0.414156	1.54028e-42		-0.367584	1.01522e-25		-0.124425	0.00203171
LPST_RS02655	LPST_C0533	252	DUF2508 domain-containing protein]	1264.67	884.382	974.902	762.246	-0.516016	1.11644e-35		-0.37543	2.09007e-22		-0.355	9.64386e-16		-0.214414	1.12988e-05
LPST_RS02660	LPST_C0534	666	thymidylate kinase]	178.311	163.71	204.433	179.018	-0.123253	0.0691478		0.197239	0.000843841		-0.191529	0.00125512		0.128963	0.0625997
LPST_RS02665	LPST_C0535	330	hypothetical protein]	170.026	138.271	173.426	150.842	-0.29825	0.0025625		0.0285679	0.777826		-0.201285	0.0314264		0.125533	0.256823
LPST_RS02670	LPST_C0536	1020	DNA polymerase III subunit delta']	239.645	234.387	255.289	235.941	-0.0320052	0.522664		0.0912309	0.03304		-0.113705	0.00776089		0.00953067	0.860952
LPST_RS02675	LPST_C0537	348	initiation-control protein YabA]	312.929	277.421	291.624	322.993	-0.173757	0.0132461		-0.101727	0.132103		0.147393	0.025497		0.219424	0.00172756
LPST_RS02680	LPST_C0538	897	16S rRNA (cytidine(1402)-2'-O)-methyltransferase]	122.818	115.392	155.241	113.449	-0.0899735	0.208769		0.33799	8.30273e-09		-0.452473	3.73502e-14		-0.0245099	0.761848
LPST_RS02685	LPST_C0539	786	acyl-ACP thioesterase]	199.878	180.728	246.528	184.246	-0.145298	0.0123685		0.302632	8.52571e-10		-0.420117	6.70549e-17		0.0278135	0.68345
LPST_RS02690	LPST_C0540	996	UDP-glucose 4-epimerase GalE]	891.446	811.49	988.884	667.444	-0.135575	8.5012e-09		0.149653	1.76872e-12		-0.567154	4.7256e-139		-0.281926	6.00072e-29
LPST_RS02695	LPST_C0541	1101	2-aminoethylphosphonate--pyruvate transaminase]	8.06519	6.54375	8.44354	6.92756	-0.301592	0.252536		0.0661396	0.792267		-0.285502	0.242147		0.0822292	0.786689
LPST_RS02700	LPST_C0542	798	phosphonoacetaldehyde hydrolase]	8.07052	5.26657	10.3147	7.41998	-0.615799	0.0511673		0.353969	0.170228		-0.475215	0.0685749		0.494552	0.141152
LPST_RS02705	LPST_C0543	855	phosphonate ABC transporter permease]	7.07597	4.21326	9.5138	5.86891	-0.747993	0.0234893		0.427093	0.100968		-0.696929	0.00922074		0.478158	0.192656
LPST_RS02710	LPST_C0544	789	phosphonate ABC transporter, permease protein PhnE]	9.77037	9.89234	11.2915	8.77659	0.0178993	0.953047		0.208753	0.400161		-0.363505	0.144867		-0.172651	0.559157
LPST_RS02715	LPST_C0545	771	phosphonates import ATP-binding protein PhnC]	15.1875	13.2381	16.3279	12.7563	-0.198187	0.386035		0.104449	0.621508		-0.356125	0.0857912		-0.0534889	0.839639
LPST_RS02720	LPST_C0546	1053	phosphonate ABC transporter substrate-binding protein]	60.8832	45.9557	44.602	43.4601	-0.405801	1.20256e-05		-0.448937	3.90019e-07		-0.0374182	0.733026		-0.0805538	0.486535
LPST_RS02725	LPST_C0547	726	tRNA (adenosine(37)-N6)-threonylcarbamoyltransferase complex dimerization subunit type 1 TsaB]	229.703	151.172	212.081	177.632	-0.603574	3.60602e-25		-0.115154	0.0319255		-0.255726	4.43425e-06		0.232695	0.000346731
LPST_RS02730	LPST_C0548	579	ribosomal-protein-alanine N-acetyltransferase]	215.215	111.16	182.301	157.558	-0.953141	1.0565e-40		-0.239459	0.000106764		-0.210443	0.00189816		0.50324	2.03483e-10
LPST_RS02735	LPST_C0549	456	ribosomal-protein-alanine N-acetyltransferase]	228.115	116.128	186.029	168.144	-0.974045	2.08253e-35		-0.294233	1.50983e-05		-0.145826	0.0571197		0.533986	7.86111e-10
LPST_RS02740	LPST_C0550	1047	tRNA (adenosine(37)-N6)-threonylcarbamoyltransferase complex transferase subunit TsaD]	349.498	172.146	275.25	222.284	-1.02165	4.02707e-131	down	-0.344544	6.24855e-22		-0.308339	2.74069e-14		0.368771	1.88491e-14
LPST_RS02745	LPST_C0553	1983	ABC transporter ATP-binding protein]	291.362	253.417	332.312	280.629	-0.201301	7.46037e-12		0.189726	3.72969e-13		-0.243875	2.56051e-20		0.147152	1.29719e-06
LPST_RS02750	LPST_C0554	678	transcriptional regulator]	1022.72	790.601	1246.17	797.539	-0.371388	4.81487e-42		0.285089	1.23086e-34		-0.643873	1.40116e-149		0.0126051	0.721571
LPST_RS02755	LPST_C0555	645	CPBP family intramembrane metalloprotease]	95.7645	84.5199	98.3382	118.252	-0.180201	0.0570811		0.0382612	0.686075		0.266037	0.000917554		0.484499	2.2271e-08
LPST_RS02760	LPST_C0556	285	co-chaperone GroES]	1141.86	700.243	549.422	333.824	-0.705454	1.01812e-62		-1.0554	4.53499e-136	down	-0.718828	1.27656e-34		-1.06877	3.66562e-76	down
LPST_RS02765	LPST_C0557	1626	chaperonin GroEL]	1787.05	1093.03	972.002	602.521	-0.70924	0		-0.878546	0		-0.689948	0		-0.859254	0
LPST_RS02770	LPST_C0558	1836	APC family permease]	504.748	297.709	650.537	360.875	-0.761659	2.40907e-201		0.366069	6.58351e-77		-0.850133	0		0.277595	2.80819e-23
LPST_RS02775	LPST_C0559	1098	undecaprenyl/decaprenyl-phosphate alpha-N-acetylglucosaminyl 1-phosphate transferase]	382.41	276.354	225.247	231.61	-0.468605	2.82309e-39		-0.763613	5.24932e-102		0.0401907	0.376339		-0.254817	9.06083e-10
LPST_RS02780	LPST_C0560	903	phosphate ABC transporter substrate-binding protein]	14.4803	6.64883	10.5094	5.11239	-1.12292	1.24315e-06	down	-0.462408	0.0227632		-1.03962	5.74975e-05	down	-0.379102	0.255012
LPST_RS02785	LPST_C0561	648	YigZ family protein]	36.8937	29.6488	38.7049	52.6572	-0.315398	0.0420323		0.0691421	0.644834		0.444115	0.000319312		0.828655	1.50619e-09
LPST_RS02790	LPST_C0562	1353	DNA/RNA helicase]	5.48121	8.96368	7.94449	10.6812	0.709596	0.00185719		0.53546	0.0180333		0.427042	0.0271231		0.252906	0.22639
LPST_RS02795	LPST_C0563	675	ComF family protein]	5.20427	4.80311	8.3208	9.81282	-0.115725	0.79318		0.677028	0.0359671		0.237946	0.417747		1.0307	0.00191802
LPST_RS02800	LPST_C0564	567	ribosome-associated translation inhibitor RaiA]	7555.48	14514.8	7822.95	12834	0.94193	0		0.0501902	4.05418e-07		0.714188	0		-0.177552	2.53763e-118
LPST_RS02805	LPST_C0565	2364	protein translocase subunit SecA]	606.449	378.265	593.966	427.839	-0.680987	8.26411e-256		-0.0300062	0.100977		-0.473311	1.20623e-142		0.17767	1.69522e-15
LPST_RS02810	LPST_C0566	1074	peptide chain release factor 2]	229.504	146.352	204.403	193.709	-0.649077	1.82611e-41		-0.167099	0.000118168		-0.0775316	0.102339		0.404447	2.8345e-15
LPST_RS02815	LPST_C0567	1176	membrane protein]	265.856	197.577	260.043	197.986	-0.428228	3.06463e-25		-0.0318912	0.435741		-0.393354	4.18535e-23		0.00298347	0.954818
LPST_RS02820	LPST_C0568	729	DNA-binding response regulator]	265.567	220.554	278.157	223.982	-0.267944	2.30448e-07		0.0668212	0.177104		-0.312514	1.19016e-10		0.0222505	0.728782
LPST_RS02825	LPST_C0569	1404	two-component sensor histidine kinase]	336.734	280.438	324.376	262.047	-0.263929	7.56079e-16		-0.0539436	0.0912949		-0.307842	8.70072e-22		-0.0978569	0.00810723
LPST_RS02830	LPST_C0570	876	phosphate ABC transporter substrate-binding protein PstS family protein]	9.91395	4.3864	3.20579	2.52042	-1.17642	4.59826e-05	down	-1.62878	3.05628e-08	down	-0.347017	0.451545		-0.799376	0.0652312
LPST_RS02835	LPST_C0571	930	phosphate ABC transporter permease subunit PstC]	6.82011	2.4532	5.10216	3.66902	-1.47513	3.3484e-05	down	-0.418686	0.158241		-0.475714	0.174148		0.580728	0.200301
LPST_RS02840	LPST_C0572	885	phosphate ABC transporter permease PtsA]	11.9081	4.07043	6.01811	3.06178	-1.54868	2.1133e-08	down	-0.984556	4.50883e-05		-0.974939	0.00482206		-0.410811	0.349196
LPST_RS02845	LPST_C0573	810	phosphate ABC transporter ATP-binding protein]	7.95096	4.29908	5.02117	4.21258	-0.887101	0.00631566		-0.663105	0.0270667		-0.253322	0.504857		-0.0293259	0.946086
LPST_RS02850	LPST_C0574	756	phosphate ABC transporter ATP-binding protein]	19.8774	10.9595	17.6766	11.4164	-0.85895	3.52286e-05		-0.16929	0.370807		-0.630727	0.00208277		0.0589325	0.837746
LPST_RS02855	LPST_C0575	675	phosphate transport system regulatory protein PhoU]	171.452	131.107	227.531	150.612	-0.387055	1.36725e-08		0.408261	3.72768e-13		-0.595226	1.12169e-24		0.20009	0.00680893
LPST_RS02860	LPST_C0576	312	PspC domain-containing protein]	636.772	493.012	340.791	605.045	-0.369155	8.08889e-13		-0.901888	1.24518e-64		0.828155	1.16869e-52		0.295422	2.9826e-08
LPST_RS02865	LPST_C0577	366	phage holin family protein]	943.806	924.533	676.535	1433.26	-0.0297655	0.474074		-0.480325	1.92921e-37		1.08306	5.7182e-225	up	0.632504	1.67275e-81
LPST_RS02870	LPST_C0578	948	HPr kinase/phosphorylase]	335.56	421.286	350.268	508.038	0.328228	6.80802e-20		0.0618877	0.106046		0.536479	3.71111e-62		0.270138	1.97017e-16
LPST_RS02875	LPST_C0579	849	prolipoprotein diacylglyceryl transferase]	692.255	802.64	808.001	761.022	0.21345	2.93886e-15		0.223054	3.37403e-18		-0.0864189	0.000859509		-0.0768156	0.00594573
LPST_RS02880	LPST_C0580	1017	glycerol-3-phosphate dehydrogenase (NAD(P)(+))]	775.363	967.588	958.085	813.327	0.319522	6.86798e-45		0.305283	4.35878e-45		-0.236318	8.50896e-28		-0.250557	3.52345e-28
LPST_RS02885	LPST_C0581	921	UTP--glucose-1-phosphate uridylyltransferase]	2121.54	2148.1	2205.17	1647.14	0.0179481	0.288001		0.0557748	0.000169601		-0.420924	4.80905e-166		-0.383097	1.59234e-122
LPST_RS02890	LPST_C0582	681	EAL domain-containing protein]	110.619	106.324	106.933	143.685	-0.0571306	0.528993		-0.0488964	0.567252		0.426202	2.36999e-09		0.434436	9.79251e-09
LPST_RS02895	LPST_C0584	1413	NADH oxidase]	61.8076	94.2436	86.7626	71.0251	0.608612	1.21816e-20		0.48929	1.58595e-14		-0.288745	4.26344e-06		-0.408067	2.41014e-10
LPST_RS02900	LPST_C0585	1164	glycosyl hydrolase family 8]	41.1613	66.4348	59.7327	53.8866	0.69065	2.39168e-15		0.537233	3.67304e-10		-0.148595	0.0803755		-0.302012	0.000383702
LPST_RS02905	LPST_C0586	1497	hypothetical protein]	32.5267	37.0581	43.3405	41.0953	0.188165	0.0602437		0.414093	2.30852e-06		-0.0767413	0.398213		0.149186	0.128039
LPST_RS02910	LPST_C0587	1575	hypothetical protein]	34.5712	41.627	41.6245	38.4229	0.267948	0.00326696		0.267862	0.00193766		-0.115465	0.193249		-0.115551	0.227799
LPST_RS02915	LPST_C0588	1254	glycosyltransferase family 2 protein]	22.2551	28.3437	30.4256	23.2889	0.348894	0.00557341		0.451152	9.85926e-05		-0.385644	0.000871177		-0.283386	0.0276038
LPST_RS02920	LPST_C0589	2145	cellulose synthase]	32.1172	30.4533	38.9153	29.4759	-0.0767493	0.407111		0.276991	0.000278933		-0.400803	2.14806e-07		-0.0470626	0.6412
LPST_RS02925	LPST_C0590	858	hypothetical protein]	34.8013	34.008	32.3918	28.3062	-0.0332631	0.82579		-0.103509	0.440624		-0.194511	0.156525		-0.264757	0.0648549
LPST_RS02930	LPST_C0591	939	thioredoxin-disulfide reductase]	983.698	603.842	651.664	1021.97	-0.704045	4.29475e-175		-0.594087	1.34353e-143		0.649149	3.4258e-172		0.759107	6.89636e-204
LPST_RS02935	LPST_C0592	633	DUF421 domain-containing protein]	84.7851	96.3657	85.8223	101.151	0.184709	0.0524451		0.0175409	0.865385		0.237088	0.0070196		0.0699202	0.48657
LPST_RS02940	LPST_C0593	453	DUF3290 domain-containing protein]	68.069	82.9677	68.192	83.7428	0.28555	0.0193505		0.00260361	0.986132		0.296363	0.0103989		0.0134158	0.921485
LPST_RS02945	LPST_C0594	1728	phospho-sugar mutase]	690.796	882.377	895.797	737.181	0.353135	7.20489e-83		0.374912	8.35282e-104		-0.281153	4.7676e-60		-0.259376	6.8602e-46
LPST_RS02950	LPST_C0595	711	EAL domain-containing protein]	156.869	201.987	153.904	120.402	0.364704	2.06671e-09		-0.0275309	0.699531		-0.354172	1.19986e-07		-0.746408	1.32747e-30
LPST_RS02955	LPST_C0596	1359	NADH oxidase]	31.4496	40.7328	53.5133	41.3545	0.373148	0.000186445		0.766854	7.86713e-19		-0.371853	7.09627e-06		0.0218523	0.846381
LPST_RS02960	LPST_C0597	558	D-alanyl-D-alanine dipeptidase]	98.1046	108.027	112.456	85.7903	0.138999	0.151254		0.196965	0.0262234		-0.390472	1.29268e-05		-0.332506	0.000609326
LPST_RS02965	LPST_C0598	1197	tetracycline resistance MFS efflux pump]	54.7817	33.706	63.3444	60.6175	-0.700688	1.63722e-13		0.209523	0.00898108		-0.0634839	0.452188		0.846727	1.18984e-19
LPST_RS02970	LPST_C0599	648	HD domain-containing protein]	124.083	131.937	154.819	111.045	0.0885451	0.281771		0.31928	4.22764e-06		-0.479446	1.38034e-11		-0.248712	0.00207702
LPST_RS02975	LPST_C0600	2004	excinuclease ABC subunit B]	171.641	130.624	166.614	151.189	-0.393983	7.36338e-24		-0.0428917	0.261284		-0.140156	0.000176159		0.210935	3.93673e-07
LPST_RS02980	LPST_C0601	2856	excinuclease ABC subunit A]	314.846	270.806	299.835	277.356	-0.217387	2.15645e-20		-0.0704765	0.00176239		-0.112429	1.00363e-06		0.0344813	0.202736
LPST_RS02985	LPST_C0602	477	S-ribosylhomocysteine lyase]	1835.4	1472.65	1735.35	920.057	-0.317681	1.16985e-39		-0.080871	0.00038012		-0.915431	1.31315e-268		-0.678621	4.54043e-123
LPST_RS02990	LPST_C0603	1236	argininosuccinate synthase]	111.475	64.1192	161.395	48.1493	-0.79789	1.58214e-33		0.533876	1.3675e-26		-1.74501	9.1183e-177	down	-0.413242	9.58374e-07
LPST_RS02995	LPST_C0604	1404	argininosuccinate lyase]	131.288	77.4006	186.846	59.6146	-0.762321	3.913e-41		0.509109	8.03228e-32		-1.64811	3.39147e-214	down	-0.376678	1.31169e-07
LPST_RS03000	LPST_C0605	537	membrane protein]	675.064	787.773	544.775	790.907	0.222754	1.11045e-10		-0.309364	5.76718e-18		0.537846	3.31016e-55		0.00572739	0.887864
LPST_RS03005	LPST_C0606	885	RNase adaptor protein RapZ]	233.641	199.858	213.041	138.914	-0.225314	6.52896e-06		-0.133159	0.00529596		-0.616938	6.49372e-32		-0.524783	1.60121e-20
LPST_RS03010	LPST_C0607	1002	YvcK family protein]	378.634	315.174	379.519	235.472	-0.264653	5.02383e-13		0.00337113	0.933276		-0.68862	2.06831e-76		-0.420596	3.46558e-24
LPST_RS03015	LPST_C0608	933	sporulation regulator WhiA]	450.039	403.091	458.341	316.134	-0.158946	4.46926e-06		0.0263691	0.451823		-0.535882	3.23278e-55		-0.350567	1.11465e-20
LPST_RS03020	LPST_C0609	1653	peptide ABC transporter substrate-binding protein]	58.7369	48.4524	65.9053	65.9949	-0.277698	0.000180507		0.166128	0.0125234		0.00195966	0.978425		0.445786	5.02987e-10
LPST_RS03025	LPST_C0610	975	2-hydroxyacid dehydrogenase]	208.071	222.175	226.549	106.946	0.0946218	0.0575932		0.122748	0.00795932		-1.08294	2.02584e-95	down	-1.05481	7.52211e-81	down
LPST_RS03030	LPST_C0611	591	ATP-dependent Clp protease proteolytic subunit]	4637.77	3379.04	3739.61	2267.15	-0.456818	3.09134e-238		-0.310545	8.51504e-129		-0.722008	0		-0.575735	5.31451e-260
LPST_RS03040	LPST_C0612	1338	RNA polymerase sigma-54 factor]	66.7307	71.8851	67.3082	78.0815	0.107343	0.160161		0.0124307	0.878063		0.2142	0.00166656		0.119288	0.11069
LPST_RS03045	LPST_C0613	1032	central glycolytic genes regulator]	2840.41	1931.83	3073.35	1187.48	-0.556129	0		0.113714	1.8555e-22		-1.37191	0	down	-0.70207	0
LPST_RS03050	LPST_C0614	1023	type I glyceraldehyde-3-phosphate dehydrogenase]	46461.8	30099.1	35417.1	11455.2	-0.626323	0		-0.391598	0		-1.62845	0	down	-1.39372	0	down
LPST_RS03055	LPST_C0615	1203	phosphoglycerate kinase]	8778.63	5535.76	6271.7	2072.16	-0.665215	0		-0.485139	0		-1.59772	0	down	-1.41765	0	down
LPST_RS03060	LPST_C0616	759	triose-phosphate isomerase]	9378.48	5901.69	6491.64	2133.57	-0.668226	0		-0.53077	0		-1.60531	0	down	-1.46786	0	down
LPST_RS03065	LPST_C0617	1329	enolase]	13131.7	8300.28	8829.5	3622.34	-0.661827	0		-0.572654	0		-1.28541	0	down	-1.19624	0	down
LPST_RS03070	LPST_C0618	732	hypothetical protein]	170.765	89.5662	145.123	111.052	-0.930985	2.64386e-39		-0.234735	0.000141717		-0.386037	1.47528e-08		0.310213	0.000181197
LPST_RS03075	LPST_C0619	1554	ClC family H(+)/Cl(-) exchange transporter]	196.227	111.192	155.35	134.457	-0.819477	5.95272e-76		-0.337002	8.95804e-18		-0.20838	2.27904e-06		0.274096	5.7649e-08
LPST_RS03080		237	preprotein translocase subunit SecG]	1256.6	959.609	1190.24	1374.95	-0.389006	2.27541e-20		-0.0782775	0.0510291		0.208134	3.50724e-08		0.518863	4.38699e-36
LPST_RS03085	LPST_C0621	750	carboxylesterase]	282.722	178.516	254.616	292.378	-0.663332	3.2589e-37		-0.151057	0.00131786		0.199506	1.67974e-05		0.711782	1.61134e-42
LPST_RS03090	LPST_C0622	2415	ribonuclease R]	706.051	524.613	628.858	727.609	-0.428518	3.61575e-132		-0.167037	2.30117e-25		0.210428	1.4078e-39		0.471909	9.03e-160
LPST_RS03095	LPST_C0623	471	SsrA-binding protein]	846.315	688.599	713.016	913.453	-0.29753	1.04121e-16		-0.24726	3.09423e-13		0.357397	6.03514e-27		0.407667	9.34722e-31
LPST_RS03100		7713	BspA family leucine-rich repeat surface protein]	17.674	90.1712	38.1171	133.473	2.35104	0	up	1.10881	3.2409e-133	up	1.80804	0	up	0.565808	2.38051e-130
LPST_RS03105	LPST_C0625	1437	glutamine ABC transporter substrate-binding protein]	89.8388	36.767	78.979	55.1028	-1.28893	9.83852e-68	down	-0.185869	0.002213		-0.519343	8.76096e-15		0.583714	1.11933e-11
LPST_RS03110	LPST_C0626	735	amino acid ABC transporter ATP-binding protein]	144.71	69.9228	96.9687	143.506	-1.04933	1.00133e-40	down	-0.577579	8.05984e-17		0.565518	6.29636e-16		1.03727	6.65783e-39	up
LPST_RS03115	LPST_C0627	564	hypothetical protein]	387.033	514.163	427.181	387.376	0.40977	9.26739e-22		0.142393	0.00122946		-0.141112	0.00143283		-0.40849	3.47627e-21
LPST_RS03120	LPST_C0628	870	Cof-type HAD-IIB family hydrolase]	348.933	429.658	346.053	290.924	0.300239	5.33351e-16		-0.011956	0.783755		-0.25035	2.11955e-10		-0.562545	1.50788e-47
LPST_RS03125	LPST_C0629	693	uracil-DNA glycosylase]	316.959	724.452	584.375	805.184	1.19259	4.81099e-230	up	0.882599	8.03094e-126		0.462425	4.78625e-55		0.152429	5.07239e-07
LPST_RS03130	LPST_C0630	978	phosphate acetyltransferase]	374.755	1081.81	748.654	1006.46	1.52942	0	up	0.998352	2.9946e-278		0.426915	3.57316e-83		-0.104155	1.96187e-06
LPST_RS03135	LPST_C0631	462	tRNA (adenosine(37)-N6)-threonylcarbamoyltransferase complex ATPase subunit type 1 TsaE]	59.3506	100.065	84.8895	74.5085	0.753601	4.61992e-11		0.516324	7.0804e-06		-0.188181	0.10006		-0.425458	0.000145212
LPST_RS03140	LPST_C0632	516	GNAT family N-acetyltransferase]	61.2711	95.8761	85.9521	81.8816	0.645963	3.00356e-09		0.488326	5.62286e-06		-0.0699946	0.532225		-0.227632	0.0357512
LPST_RS03145	LPST_C0633	537	hypothetical protein]	232.411	226.068	248.133	207.632	-0.039921	0.573702		0.094436	0.120951		-0.257089	1.87647e-05		-0.122732	0.0741825
LPST_RS03150	LPST_C0634	765	exodeoxyribonuclease III]	156	201.856	187.471	160.049	0.371778	2.37276e-10		0.265119	4.02014e-06		-0.228158	7.90282e-05		-0.334817	1.64201e-08
LPST_RS03155	LPST_C0635	903	gfo/Idh/MocA family oxidoreductase]	74.5628	136.567	119.464	117.029	0.87308	6.04115e-35		0.680053	2.17366e-22		-0.0297111	0.680174		-0.222739	0.000828423
LPST_RS03160	LPST_C0636	909	UDP-N-acetylenolpyruvoylglucosamine reductase]	249.371	256.14	289.232	324.592	0.0386359	0.443378		0.213935	3.38094e-07		0.166397	2.86888e-05		0.341696	9.19885e-16
LPST_RS03165	LPST_C0637	2130	sodium:proton antiporter]	123.51	137.723	136.981	154.684	0.157146	0.000168437		0.149352	0.000175653		0.175347	2.98551e-06		0.167553	2.69919e-05
LPST_RS03170	LPST_C0638	513	MarR family transcriptional regulator]	239.67	275.734	261.252	338.636	0.202228	0.000910428		0.124392	0.0383437		0.374294	1.43365e-12		0.296458	1.00221e-07
LPST_RS03175	LPST_C0639	666	DUF1361 domain-containing protein]	833.386	622.565	616.645	655.795	-0.420759	1.91319e-42		-0.434545	1.31833e-49		0.0888068	0.00678383		0.0750205	0.0346099
LPST_RS03180	LPST_C0640	843	TIGR00159 family protein]	316.932	259.1	356.217	293.813	-0.290665	3.71732e-11		0.168583	1.67032e-05		-0.277858	2.11762e-12		0.181389	8.94012e-05
LPST_RS03185	LPST_C0641	978	cell surface protein]	377.948	344.395	440.618	343.353	-0.134123	0.000303323		0.221341	1.00673e-11		-0.359835	2.56912e-27		-0.00437109	0.922944
LPST_RS03190	LPST_C0642	1356	phosphoglucosamine mutase]	711.269	568.687	695.997	632.495	-0.32276	7.6103e-45		-0.031313	0.164233		-0.138028	2.54601e-10		0.153419	2.66835e-10
LPST_RS03195	LPST_C0643	1818	glutamine--fructose-6-phosphate aminotransferase]	1600.78	1371.38	2726.72	753.792	-0.223147	2.05487e-66		0.768388	0		-1.85493	0	down	-0.863393	0
LPST_RS03200	LPST_C0644	672	EAL domain-containing protein]	62.5848	128.833	108.509	97.3716	1.04162	5.1597e-33	up	0.793934	5.71208e-20		-0.156245	0.0591193		-0.403935	5.19515e-07
LPST_RS03205	LPST_C0645	816	HAD family hydrolase]	363.174	494.438	503.291	313.005	0.445127	1.70008e-34		0.470729	1.02631e-42		-0.685206	1.01549e-81		-0.659603	1.00554e-67
LPST_RS03210	LPST_C0646	588	TetR/AcrR family transcriptional regulator]	35.6798	39.6175	46.2775	44.7175	0.151032	0.344726		0.375205	0.00634964		-0.0494706	0.731968		0.174702	0.255381
LPST_RS03215	LPST_C0647	1050	galactose mutarotase]	163.005	206.191	169.326	140.693	0.339063	5.40009e-12		0.0548891	0.305756		-0.267256	2.41367e-07		-0.551429	4.37815e-27
LPST_RS03220	LPST_C0648	1263	ISL3-like element ISP1 family transposase]	10.5847	10.6482	13.1109	9.45578	0.00863507	0.97108		0.308792	0.0830762		-0.471502	0.00894472		-0.171345	0.438241
LPST_RS03225	LPST_C0649	309	hypothetical protein]	129.159	112.306	111.253	117.897	-0.201719	0.0900934		-0.21531	0.0551253		0.0836832	0.497309		0.0700923	0.603369
LPST_RS03230	LPST_C0650	426	hypothetical protein]	73.5286	34.9522	72.2867	53.2418	-1.07292	2.53791e-13	down	-0.0245748	0.857252		-0.441171	0.000697726		0.607175	0.000239233
LPST_RS03235	LPST_C0651	753	NADPH-dependent oxidoreductase]	90.8414	45.6072	96.0653	69.3046	-0.994087	1.70764e-24		0.0806655	0.34079		-0.471064	1.91646e-08		0.603689	1.62041e-08
LPST_RS03240		228	hypothetical protein]	2.99588	2.10663	4.24723	1.76067	-0.508043	0.625445		0.503545	0.534948		-1.2704	0.151677		-0.258808	0.838037
LPST_RS03245	LPST_C0652	1200	MFS transporter]	51.6361	31.4204	35.9104	18.1481	-0.71668	2.63385e-13		-0.52398	7.92969e-09		-0.984578	5.75471e-17		-0.791877	9.81672e-10
LPST_RS15505		255	hypothetical protein]	21.4293	72.5176	26.2029	43.2919	1.75874	2.39561e-16	up	0.290141	0.314142		0.724368	0.00155242		-0.744235	6.73511e-05
LPST_RS03250	LPST_C0654	1527	glycerol kinase]	14.6977	15.57	21.3079	17.0222	0.0831788	0.612326		0.535799	2.41937e-05		-0.323976	0.00981404		0.128644	0.41341
LPST_RS03255	LPST_C0655	783	hypothetical protein]	12.3377	7.6678	13.8515	7.81847	-0.686188	0.00747015		0.16697	0.459722		-0.825085	0.000421633		0.0280734	0.933646
LPST_RS03265	LPST_C0656	423	transcriptional regulator Spx]	2092.32	1448.88	1437.9	1733.85	-0.530162	1.32951e-101		-0.541137	1.65709e-116		0.270015	4.99406e-27		0.259041	1.26695e-22
LPST_RS03270	LPST_C0657	231	hypothetical protein]	586.325	328.525	329.497	1064.41	-0.835699	1.34741e-35		-0.831435	6.80474e-39		1.69171	2.18583e-208	up	1.69598	1.91231e-188	up
LPST_RS03275	LPST_C0658	513	VanZ family protein]	1756.82	713.913	669.93	721.876	-1.29915	0	down	-1.39088	0	down	0.107741	0.00245995		0.0160038	0.707117
LPST_RS03285	LPST_C0659	954	exopolyphosphatase]	146.575	198.367	154.695	144.962	0.436541	2.64609e-16		0.077796	0.181362		-0.0937543	0.106597		-0.452499	5.85861e-17
LPST_RS03290	LPST_C0660	2157	polyphosphate kinase]	125.673	173.186	132.393	134.695	0.462644	2.65394e-34		0.075151	0.0671635		0.0248702	0.568112		-0.362623	8.08976e-22
LPST_RS03295	LPST_C0661	1530	HD domain-containing protein]	88.7786	118.744	85.0646	103.31	0.419565	1.11816e-14		-0.0616543	0.315691		0.280351	3.49021e-07		-0.200868	0.000223106
LPST_RS03300	LPST_C0662	810	LicD family protein]	141.431	231.409	137.484	161.689	0.71035	4.04351e-37		-0.0408268	0.554273		0.233949	0.000112826		-0.517228	3.83065e-21
LPST_RS03305	LPST_C0663	474	MarR family transcriptional regulator]	3.70557	3.5466	7.3547	6.3518	-0.0632578	0.920472		0.988972	0.0216252		-0.211502	0.608181		0.840728	0.0906437
LPST_RS15510	LPST_C0664	162	hypothetical protein]	96.9776	160.845	104.01	105.314	0.729947	1.93679e-06		0.100998	0.579879		0.0179802	0.921481		-0.610968	7.07034e-05
LPST_RS03310	LPST_C0665	1308	NCS2 family permease]	215.452	757.463	69	53.9388	1.81381	0	up	-1.6427	4.95289e-232	down	-0.355273	1.54014e-06		-3.81178	0	down
LPST_RS03315	LPST_C0666	1740	pyruvate oxidase]	22.2079	39.0598	23.9866	27.4544	0.814614	9.21849e-18		0.111159	0.320202		0.194806	0.0585071		-0.508648	3.44481e-08
LPST_RS03325	LPST_C0667	1764	pyruvate oxidase]	60.7386	112.386	70.4318	102.236	0.887774	6.30402e-57		0.213615	0.00056198		0.537602	3.81341e-24		-0.136557	0.00930202
LPST_RS03330	LPST_C0668	909	prolyl aminopeptidase]	543.507	498.409	589.863	363.233	-0.124968	9.1711e-05		0.118084	5.0056e-05		-0.699484	3.33151e-110		-0.456432	1.46694e-39
LPST_RS03335	LPST_C0669	990	biotin--[acetyl-CoA-carboxylase] ligase]	143.709	133.42	203.357	150.335	-0.107175	0.0837564		0.500871	5.08127e-24		-0.435838	1.18617e-18		0.172207	0.00454498
LPST_RS03340	LPST_C0670	1983	acetyltransferase]	354.89	283.573	396.577	321.015	-0.323654	3.07025e-33		0.16023	1.75046e-11		-0.304959	4.38801e-36		0.178925	2.64714e-10
LPST_RS03345	LPST_C0671	2442	Xaa-Pro dipeptidyl-peptidase]	217.857	341.548	287.378	300.212	0.648709	4.10188e-137		0.39957	1.38875e-53		0.0630331	0.0126735		-0.186106	4.30153e-14
LPST_RS03350	LPST_C0672	420	dihydroneopterin aldolase]	55.5277	131.8	112.285	117.802	1.24707	2.30512e-28	up	1.01588	1.32604e-19	up	0.0691986	0.513036		-0.161987	0.118039
LPST_RS03355	LPST_C0673	303	hypothetical protein]	193.55	662.211	444.874	601.488	1.77459	1.04749e-166	up	1.20069	5.73933e-70	up	0.435138	5.85826e-17		-0.138755	0.00777527
LPST_RS03360	LPST_C0674	1398	amino acid permease]	531.385	406.272	573.056	437.686	-0.387313	1.61821e-48		0.108917	4.21768e-06		-0.388778	2.88928e-57		0.107452	0.000230025
LPST_RS03365	LPST_C0675	474	alcohol dehydrogenase]	2.88211	14.4397	12.2578	39.8046	2.32485	2.92352e-09	up	2.08851	8.38936e-08	up	1.69923	3.01153e-17	up	1.46289	9.18031e-13	up
LPST_RS03370	LPST_C0676	819	pyridoxine kinase]	70.8914	70.6685	89.0332	64.4549	-0.00454429	0.968479		0.328732	6.02756e-05		-0.466054	2.3142e-08		-0.132778	0.192146
LPST_RS03375	LPST_C0677	420	NUDIX domain-containing protein]	194.695	157.817	228.028	167.981	-0.30297	0.000189499		0.227992	0.00130484		-0.440913	1.07412e-09		0.0900487	0.335857
LPST_RS15515	LPST_C0678	150	hypothetical protein]	318.761	485.114	489.995	3309.82	0.605848	9.26843e-12		0.62029	1.80359e-13		2.75591	0	up	2.77036	0	up
LPST_RS03380	LPST_C0679	582	guanylate kinase]	28.6704	10.316	22.1294	12.0706	-1.47468	8.14689e-12	down	-0.373598	0.0355013		-0.874467	4.94912e-05		0.226619	0.46445
LPST_RS03385	LPST_C0680	444	transcriptional repressor]	260.433	181.739	141.33	275.534	-0.519042	6.92487e-14		-0.88185	9.0163e-37		0.963165	2.98345e-44		0.600357	3.09235e-18
LPST_RS03390		510	hypothetical protein]	513.539	272.412	250.447	262.309	-0.914684	1.3695e-78		-1.03597	1.71977e-106	down	0.0667649	0.283688		-0.0545199	0.416953
LPST_RS03395	LPST_C0681	819	hypothetical protein]	805.66	402.898	431.923	506.816	-0.999756	3.29325e-227		-0.899397	7.18176e-211		0.230687	4.75971e-12		0.331046	1.67637e-20
LPST_RS03400	LPST_C0682	627	HAD family hydrolase]	35.7949	24.8965	34.7501	35.2135	-0.52381	0.00122863		-0.0427371	0.791077		0.0191112	0.904531		0.500184	0.0026235
LPST_RS03405	LPST_C0683	1191	aspartate transaminase]	150.917	167.564	195.3	228.861	0.15096	0.00316683		0.371935	2.03545e-16		0.22878	3.32218e-08		0.449755	1.17409e-23
LPST_RS03410	LPST_C0684	993	D-2-hydroxyacid dehydrogenase]	165.483	187.312	192.016	264.995	0.178757	0.000726652		0.214543	1.48028e-05		0.464737	7.48654e-27		0.500523	1.39646e-27
LPST_RS03415	LPST_C0685	252	hypothetical protein]	855.374	496.989	170.617	634.01	-0.783342	3.94317e-50		-2.32579	1.6602e-280	down	1.89374	1.71486e-158	up	0.351293	1.72436e-09
LPST_RS15520	LPST_C0686	180	hypothetical protein]	56.3795	56.7034	51.6463	43.4886	0.00826345	0.976082		-0.126505	0.591811		-0.248028	0.309863		-0.382796	0.126805
LPST_RS03420	LPST_C0687	741	amino acid ABC transporter ATP-binding protein]	387.95	512.721	473.73	359.042	0.402304	3.25851e-27		0.288195	2.12692e-15		-0.399912	4.09942e-27		-0.514021	3.42628e-41
LPST_RS03425	LPST_C0688	837	glutamine ABC transporter substrate-binding protein]	276.535	410.589	382.72	351.194	0.570232	1.00927e-45		0.468827	2.3645e-33		-0.124018	0.00118383		-0.225423	7.30171e-09
LPST_RS03430	LPST_C0689	642	amino acid ABC transporter permease]	271.917	461.046	382.823	427.539	0.761746	3.53191e-65		0.49351	2.64625e-28		0.159381	0.000114316		-0.108855	0.0110302
LPST_RS03435	LPST_C0690	654	amino acid ABC transporter permease]	358.539	488.941	438.579	567.623	0.447528	7.18033e-28		0.290707	5.40953e-13		0.372096	3.66653e-25		0.215275	8.95699e-09
LPST_RS03440	LPST_C0691	492	PTS glucose transporter subunit IIA]	3.76833	33.6804	97.4274	170.732	3.15991	4.17973e-28	up	4.69233	1.62253e-112	up	0.809332	3.01956e-23		2.34175	1.18593e-98	up
LPST_RS03445	LPST_C0692	843	PRD domain-containing protein]	4.63013	33.3312	51.4626	146.311	2.84775	1.99891e-42	up	3.4744	1.85858e-85	up	1.50745	3.41218e-89	up	2.1341	6.27969e-129	up
LPST_RS03450	LPST_C0693	1452	PTS fructose transporter subunit IIB]	6.11555	38.2893	56.4882	148.464	2.64639	1.21016e-76	up	3.2074	4.34169e-150	up	1.39409	5.60234e-138	up	1.9551	1.26551e-200	up
LPST_RS03455	LPST_C0694	759	ChbG/HpnK family deacetylase]	8.74234	54.739	55.4994	152.455	2.64648	1.31432e-57	up	2.66638	5.74617e-65	up	1.45784	9.49277e-80	up	1.47774	2.61921e-73	up
LPST_RS03460	LPST_C0695	1332	amino acid permease]	60.5113	205.268	72.1915	85.8923	1.76223	1.55137e-224	up	0.254624	0.000320464		0.250701	0.000115061		-1.25691	2.50156e-134	down
LPST_RS15525		201	hypothetical protein]	5.3402	11.3506	8.19019	32.9535	1.08781	0.0594207		0.617003	0.315493		2.00846	2.80424e-08	up	1.53766	1.62617e-05	up
LPST_RS03465	LPST_C0696	441	MarR family transcriptional regulator]	20.1356	29.1345	27.4481	67.5883	0.532985	0.0142343		0.446961	0.0343236		1.30007	3.05313e-18	up	1.21404	6.38386e-15	up
LPST_RS03470	LPST_C0697	882	permease]	78.6614	79.7796	124.505	126.757	0.0203633	0.836132		0.662471	8.50747e-22		0.0258613	0.716127		0.667969	5.03013e-20
LPST_RS03475	LPST_C0698	441	MarR family transcriptional regulator]	15.2676	12.2528	24.5935	21.3916	-0.317359	0.298652		0.687802	0.00263858		-0.201233	0.373992		0.803928	0.00270815
LPST_RS03480	LPST_C0699	1158	MFS transporter]	22.7518	22.2942	32.6135	35.4461	-0.0293105	0.856524		0.519486	9.42727e-06		0.120159	0.289927		0.668956	4.18639e-08
LPST_RS03485	LPST_C0700	762	sulfite exporter TauE/SafE family protein]	117.429	63.5057	72.4371	100.095	-0.88683	2.29861e-26		-0.696988	1.46678e-19		0.46657	1.05101e-08		0.656412	1.18437e-13
LPST_RS03490	LPST_C0701	561	TetR/AcrR family transcriptional regulator]	63.14	67.8514	71.1173	52.4154	0.103826	0.406798		0.171647	0.128597		-0.440211	0.000109108		-0.37239	0.00263784
LPST_RS03495	LPST_C0702	1296	GTPase HflX]	295.074	314.463	269.141	402.595	0.0918132	0.0100987		-0.132716	0.000127789		0.580969	1.89419e-77		0.35644	4.27555e-29
LPST_RS03500	LPST_C0703	438	NUDIX domain-containing protein]	47.8988	48.5246	35.3742	32.5363	0.0187249	0.917951		-0.437293	0.00568594		-0.120648	0.528698		-0.576666	0.000722884
LPST_RS03505	LPST_C0704	315	QacE family quaternary ammonium compound efflux SMR transporter]	2.47822	2.2872	6.45579	4.77897	-0.115725	0.904243		1.38129	0.0220914		-0.433894	0.429272		1.06312	0.148849
LPST_RS03510	LPST_C0705	201	hypothetical protein]	2326.38	3931.5	1709.34	4064.77	0.756991	4.82958e-170		-0.44465	9.34757e-44		1.24973	0	up	0.0480914	0.0653148
LPST_RS03515	LPST_C0706	678	histidine phosphatase family protein]	211.711	121.672	207.528	157.051	-0.799103	5.85743e-35		-0.0287908	0.644238		-0.402077	1.00651e-11		0.368235	3.23814e-07
LPST_RS03520	LPST_C0707	657	histidine phosphatase family protein]	124.611	86.8142	139.286	99.9002	-0.521431	2.92443e-10		0.160615	0.0276418		-0.479491	1.12722e-10		0.202555	0.0301895
LPST_RS03525	LPST_C0708	1857	potassium transporter]	113.239	87.4234	94.2296	76.4713	-0.37328	9.40862e-14		-0.26512	1.8954e-08		-0.301262	8.36543e-09		-0.193101	0.000829641
LPST_RS03530	LPST_C0709	1074	NUDIX domain-containing protein]	109.936	60.5979	83.4024	59.1498	-0.85933	1.1733e-32		-0.39851	5.50888e-10		-0.495715	4.67518e-11		-0.0348951	0.731742
LPST_RS03535	LPST_C0710	843	PRD domain-containing protein]	3.93561	35.7527	24.5826	96.7869	3.18339	2.25652e-50	up	2.64298	2.61712e-32	up	1.97718	2.6911e-86	up	1.43676	6.26376e-50	up
LPST_RS03540	LPST_C0711	1863	PTS beta-glucoside transporter subunit IIBCA]	7.96144	63.6805	37.5808	123.684	2.99975	4.67892e-184	up	2.2389	7.63968e-88	up	1.71859	1.00742e-199	up	0.957732	1.97389e-73
LPST_RS03545	LPST_C0712	1503	glycoside hydrolase family 1 protein]	12.5302	82.3687	50.9634	137.217	2.71668	7.74991e-174	up	2.02405	1.15433e-84	up	1.42892	5.02049e-137	up	0.736286	1.96979e-42
LPST_RS03550	LPST_C0713	645	cytochrome O ubiquinol oxidase]	595.162	328.213	282.704	401.589	-0.858652	4.31777e-103		-1.07399	6.9996e-165	down	0.50643	9.60927e-31		0.29109	1.25098e-10
LPST_RS03555	LPST_C0714	2307	ATP-dependent DNA helicase]	298.069	230.578	278.842	180.75	-0.37039	1.67122e-41		-0.0962026	0.000180691		-0.625454	1.72387e-108		-0.351266	7.18294e-29
LPST_RS03560	LPST_C0715	930	2-nitropropane dioxygenase]	61.0662	472.306	165.56	289.744	2.95128	0	up	1.43891	4.86596e-105	up	0.807428	1.65031e-71		-0.704941	1.19597e-82
LPST_RS03565	LPST_C0716	930	type I pantothenate kinase]	102.302	100.71	137.967	149.027	-0.0226159	0.785191		0.43149	2.87098e-12		0.111254	0.061952		0.56536	1.59097e-18
LPST_RS03570	LPST_C0717	1557	glutamine-hydrolyzing GMP synthase]	1178.48	1116.41	1397.57	869.966	-0.0780643	1.688e-06		0.245996	3.37413e-66		-0.683893	0		-0.359832	5.68307e-96
LPST_RS03575	LPST_C0718	1692	IS1182 family transposase]	20.1273	14.9742	18.2571	23.1916	-0.426672	0.000959523		-0.140699	0.254115		0.345145	0.00244524		0.631118	3.82725e-07
LPST_RS03580	LPST_C0719	1176	integrase]	69.1192	55.1378	49.4066	46.7657	-0.326045	6.3093e-05		-0.484382	7.12908e-10		-0.0792539	0.410274		-0.237591	0.011109
LPST_RS03585		186	hypothetical protein]	34.1005	29.0511	16.6601	24.8198	-0.231202	0.466248		-1.0334	0.00110546		0.575095	0.10716		-0.227099	0.525765
LPST_RS03590	LPST_C0720	867	KilA-N domain-containing protein]	92.2902	83.6528	95.8317	79.9858	-0.141763	0.0883621		0.0543255	0.499732		-0.260759	0.000682897		-0.0646706	0.493165
LPST_RS15350		930	DUF4428 domain-containing protein]	93.9076	78.1151	62.6837	63.2366	-0.26564	0.000699623		-0.583152	2.97065e-14		0.0126699	0.897927		-0.304842	0.000522838
LPST_RS03605		1152	DUF4428 domain-containing protein]	82.1637	73.6936	65.5667	68.5608	-0.156962	0.0382994		-0.325539	5.41398e-06		0.0644222	0.435611		-0.104154	0.214533
LPST_RS03610	LPST_C0722	342	XRE family transcriptional regulator]	118.979	91.6383	98.8189	90.0878	-0.376685	0.00132785		-0.267849	0.015805		-0.133456	0.287052		-0.0246189	0.87044
LPST_RS03620	LPST_C0724	594	abortive infection protein]	43.6974	44.069	25.1059	30.5806	0.0122141	0.939902		-0.799524	5.8456e-08		0.284592	0.0956321		-0.527146	0.000531325
LPST_RS03625	LPST_C0725	369	membrane protein]	11.6356	18.5486	16.2707	19.0382	0.672771	0.0284062		0.483736	0.114984		0.226619	0.426138		0.0375852	0.907264
LPST_RS03630	LPST_C0726	369	XRE family transcriptional regulator]	14.28	9.43701	7.61049	12.2388	-0.597594	0.0884794		-0.907935	0.00815674		0.685405	0.0601057		0.375064	0.33422
LPST_RS03635	LPST_C0727	2964	DNA helicase]	23.6378	28.1559	27.509	18.3178	0.252341	0.00166752		0.218808	0.00454036		-0.586659	2.2446e-13		-0.620192	1.62393e-13
LPST_RS03640	LPST_C0728	693	CPBP family intramembrane metalloprotease]	56.7456	55.7937	56.8725	56.3339	-0.0244069	0.853527		0.0032207	0.981198		-0.0137259	0.908357		0.0139017	0.918941
LPST_RS03645	LPST_C0729	345	transcriptional regulator]	35.3551	16.7065	24.9811	18.0354	-1.08151	5.84467e-06	down	-0.501079	0.0176923		-0.470004	0.0647815		0.110426	0.740606
LPST_RS03650	LPST_C0730	1299	MFS transporter]	18.254	6.4707	15.5058	10.1981	-1.49622	1.35548e-16	down	-0.235401	0.111263		-0.604513	0.000249407		0.656303	0.00292459
LPST_RS03655	LPST_C0731	2505	LPXTG cell wall anchor domain-containing protein]	35.2145	33.1233	35.7581	32.2108	-0.0883248	0.275244		0.0221023	0.783979		-0.150725	0.0424917		-0.040298	0.652975
LPST_RS03660	LPST_C0732	315	XRE family transcriptional regulator]	16.4182	15.6292	25.2083	43.0107	-0.0710562	0.846594		0.618603	0.0207067		0.770796	0.000196008		1.46046	1.80038e-09	up
LPST_RS03665	LPST_C0733	2574	SEC10/PgrA surface exclusion domain-containing protein]	6.44468	16.3742	8.23904	9.43541	1.34525	1.79413e-24	up	0.354368	0.0235672		0.195609	0.185411		-0.795272	8.15147e-11
LPST_RS03675	LPST_C0736	591	hypothetical protein]	0.33022	0.406355	0.983116	1.35849	0.299312	0.866293		1.57393	0.190972		0.46657	0.603997		1.74119	0.123762
LPST_RS03680		858	DUF4767 domain-containing protein]	3.75308	1.53946	3.27304	2.80723	-1.28565	0.00919281		-0.197441	0.644786		-0.221486	0.631091		0.866723	0.122461
LPST_RS03685	LPST_C0738	357	hypothetical protein]	2.18667	3.69988	2.71252	0.843348	0.758744	0.308017		0.3109	0.699158		-1.68543	0.0726129		-2.13328	0.019834
LPST_RS03690	LPST_C0739	384	hypothetical protein]	7.11521	15.0097	29.2528	18.0332	1.07692	0.00227722		2.0396	1.34787e-13	up	-0.697924	0.00202215		0.264754	0.395239
LPST_RS03695	LPST_C0740	1848	acetyltransferase]	41.7672	53.2163	67.8068	47.9526	0.349498	2.25903e-06		0.69906	5.06762e-27		-0.49982	3.4901e-15		-0.150258	0.0488078
LPST_RS03700	LPST_C0741	255	GlsB/YeaQ/YmgE family stress response membrane protein]	423.229	374.36	245.7	348.696	-0.177012	0.0119994		-0.784542	2.17478e-28		0.505074	2.52692e-11		-0.102456	0.193656
LPST_RS03705	LPST_C0742	546	alkaline shock response membrane anchor protein AmaP]	652.857	654.71	450.841	483.963	0.0040897	0.926339		-0.534146	1.42178e-46		0.102276	0.0160563		-0.435959	5.218e-29
LPST_RS03710	LPST_C0743	183	hypothetical protein]	315.669	340.548	237.594	228.137	0.10945	0.255618		-0.40991	1.05423e-05		-0.0585992	0.606763		-0.577959	2.74769e-09
LPST_RS03715	LPST_C0744	423	Asp23/Gls24 family envelope stress response protein]	557.798	570.299	399.939	437.733	0.0319755	0.52612		-0.479963	6.21398e-26		0.130274	0.0104294		-0.381665	7.54075e-16
LPST_RS03720	LPST_C0745	441	Asp23/Gls24 family envelope stress response protein]	635.266	583.78	442.463	471.525	-0.121936	0.00461347		-0.521802	2.14022e-35		0.0917769	0.0583309		-0.308089	1.21162e-11
LPST_RS03725	LPST_C0746	831	FAA hydrolase family protein]	92.7656	119.644	92.9914	98.0638	0.36709	6.1225e-07		0.00350784	0.971397		0.0766237	0.340677		-0.286959	0.000117205
LPST_RS03730	LPST_C0747	1011	DUF4767 domain-containing protein]	38.0282	44.1829	41.6657	39.5081	0.216419	0.0531658		0.131792	0.23291		-0.0767143	0.502807		-0.161342	0.163649
LPST_RS03735	LPST_C0748	333	PTS sugar transporter subunit IIA]	17.582	40.0259	4.65282	37.6721	1.18684	2.96092e-07	up	-1.91792	3.81482e-07	down	3.01732	1.71208e-22	up	-0.0874393	0.701516
LPST_RS03740	LPST_C0749	573	hypothetical protein]	41.893	42.1215	9.12599	47.8147	0.00784942	0.964428		-2.19866	2.7157e-30	down	2.3894	2.12197e-37	up	0.182898	0.222748
LPST_RS03745	LPST_C0750	2535	M1 family peptidase]	1057.1	942.244	824.89	814.942	-0.165936	3.98847e-35		-0.357834	4.02287e-164		-0.0175043	0.260471		-0.209403	1.14141e-47
LPST_RS03750	LPST_C0751	2874	type I restriction endonuclease subunit R]	113.096	134.785	134.17	93.9682	0.253103	2.73506e-12		0.24651	8.89671e-13		-0.513818	2.47434e-46		-0.520412	6.68045e-43
LPST_RS03760		255	hypothetical protein]	35.9707	30.1372	49.7476	34.2399	-0.255277	0.323917		0.467806	0.0234163		-0.538947	0.00976508		0.184136	0.508649
LPST_RS03765	LPST_C0752	924	IS30 family transposase]	106.979	98.2455	146.303	101.662	-0.122864	0.100026		0.451637	6.94759e-14		-0.525186	1.06273e-17		0.0493145	0.553646
LPST_RS03770		894	restriction endonuclease subunit S]	32.5267	30.2209	36.2868	39.7392	-0.106075	0.464665		0.157821	0.211421		0.131121	0.28335		0.395017	0.00211788
LPST_RS03775	LPST_C0754	918	site-specific integrase]	2.9763	1.56964	2.84814	2.62375	-0.92308	0.0724446		-0.0634957	0.892383		-0.118392	0.804494		0.741192	0.180331
LPST_RS15535		555	hypothetical protein]	4.04385	2.16356	3.6641	3.97817	-0.902322	0.112746		-0.142273	0.783985		0.118647	0.818651		0.878696	0.135162
LPST_RS03785	LPST_C0755	495	type I restriction endonuclease subunit S]	9.4623	6.06453	6.06453	6.8933	-0.641794	0.0869099		-0.641794	0.0697559		0.184799	0.656702		0.184799	0.686099
LPST_RS03790	LPST_C0756	531	histidine phosphatase family protein]	33.813	37.7646	31.3671	30.2398	0.159455	0.355917		-0.108325	0.538229		-0.0528039	0.77796		-0.320584	0.0665872
LPST_RS03795	LPST_C0757	3774	LPXTG cell wall anchor domain-containing protein]	7.05865	17.4994	6.97924	17.923	1.30984	3.72017e-36	up	-0.0163226	0.914129		1.36067	1.36221e-42	up	0.0345092	0.729823
LPST_RS15540	LPST_C0758	123	hypothetical protein]	175.327	164.985	88.964	177.871	-0.0877109	0.611008		-0.978752	4.10604e-09		0.999538	2.03678e-09		0.108497	0.533487
LPST_RS03800	LPST_C0759	495	hypothetical protein]	32.1324	37.8427	22.8887	24.1266	0.235986	0.184416		-0.489392	0.00770425		0.0759858	0.72846		-0.649392	0.000403175
LPST_RS03805	LPST_C0760	753	XRE family transcriptional regulator]	27.6023	27.9065	21.3478	23.7235	0.0158137	0.931416		-0.370698	0.0191677		0.152227	0.384651		-0.234285	0.171241
LPST_RS03810	LPST_C0761	552	helix-turn-helix domain-containing protein]	38.1835	35.6753	29.2967	29.9984	-0.0980233	0.57401		-0.382211	0.0150619		0.0341506	0.856028		-0.250038	0.158057
LPST_RS03815	LPST_C0762	927	LysR family transcriptional regulator]	31.8951	35.7513	22.0416	24.6836	0.164663	0.213264		-0.533103	6.38953e-05		0.163324	0.286272		-0.534442	7.09926e-05
LPST_RS03820	LPST_C0763	1890	FAD-binding dehydrogenase]	15.2824	34.2444	16.1907	30.7978	1.164	1.12647e-29	up	0.0832991	0.53516		0.927661	1.81635e-20		-0.15304	0.1091
LPST_RS03825	LPST_C0764	474	MarR family transcriptional regulator]	134.636	165.17	148.728	134.87	0.294894	0.000383307		0.14362	0.0873157		-0.141112	0.0951331		-0.292386	0.000537959
LPST_RS03830	LPST_C0765	630	FMN-dependent NADH-azoreductase]	22.1491	24.5874	22.5953	15.452	0.150668	0.450582		0.0287728	0.887951		-0.548227	0.00527867		-0.670122	0.000980524
LPST_RS03835	LPST_C0766	1296	asparagine--tRNA ligase]	175.433	119.985	134.645	93.544	-0.548066	1.16566e-28		-0.381759	8.18095e-17		-0.525446	1.66213e-22		-0.359139	1.3052e-09
LPST_RS03840	LPST_C0767	1008	aspartate--ammonia ligase]	169.797	121.507	124.216	80.0478	-0.482767	1.23111e-17		-0.450955	3.27369e-17		-0.633922	1.25391e-22		-0.60211	2.40619e-18
LPST_RS03845	LPST_C0769	1407	dipeptidase]	435.746	374.571	359.818	388.309	-0.218249	2.10706e-14		-0.276223	4.69493e-24		0.109941	0.000153853		0.051967	0.107472
LPST_RS03850	LPST_C0770	1233	hypothetical protein]	43.6854	46.3561	44.4523	74.4752	0.0856055	0.399971		0.0251055	0.807443		0.744502	4.6063e-22		0.684002	2.51598e-17
LPST_RS03855	LPST_C0771	267	hypothetical protein]	38.3741	31.4811	23.2118	48.4878	-0.28565	0.242157		-0.725274	0.00218757		1.06276	1.45994e-06	up	0.623136	0.00511555
LPST_RS03860	LPST_C0772	198	helix-turn-helix domain-containing protein]	129.614	89.1487	114.444	103.906	-0.539934	0.000359021		-0.179583	0.207221		-0.139352	0.367628		0.221	0.20282
LPST_RS03865	LPST_C0773	1809	DNA helicase RecQ]	61.0617	58.2799	64.8256	63.8544	-0.0672689	0.352836		0.0862967	0.187082		-0.0217783	0.755238		0.131787	0.0611201
LPST_RS03870	LPST_C0774	882	RluA family pseudouridine synthase]	89.1717	75.6953	78.5016	81.4701	-0.236383	0.00432469		-0.183865	0.0195977		0.0535491	0.541751		0.106067	0.247583
LPST_RS03875	LPST_C0775	327	ArsR family transcriptional regulator]	76.9897	66.4651	81.1416	141.177	-0.212069	0.163478		0.0757766	0.601293		0.798991	4.42242e-13		1.08684	5.38036e-19	up
LPST_RS03880	LPST_C0776	765	NADPH-dependent oxidoreductase]	21.4293	22.2889	24.051	20.99	0.0567419	0.773863		0.16651	0.327256		-0.196395	0.251063		-0.0866268	0.664358
LPST_RS03885	LPST_C0778	1002	hypothetical protein]	56.6782	63.3944	48.5151	65.0026	0.161561	0.0845107		-0.22436	0.0161258		0.422064	1.6326e-06		0.036143	0.723389
LPST_RS03890	LPST_C0779	1251	YibE/F family protein]	333.769	166.247	164.878	204.648	-1.00552	1.32358e-145	down	-1.01745	3.74983e-164	down	0.311742	4.45139e-13		0.299816	4.67716e-11
LPST_RS03895	LPST_C0780	765	YibE/F family protein]	299.755	138.6	145.572	226.036	-1.11286	8.25139e-95	down	-1.04206	2.80859e-94	down	0.634822	7.73561e-31		0.70563	2.7487e-33
LPST_RS03900	LPST_C0781	570	GNAT family N-acetyltransferase]	653.786	409.95	414.87	467.459	-0.673371	4.19758e-66		-0.65616	8.73558e-70		0.172181	4.01056e-05		0.189392	2.11675e-05
LPST_RS03905	LPST_C0782	669	histidine phosphatase family protein]	164.675	131.745	121.589	121.66	-0.321881	3.70424e-06		-0.437613	5.908e-11		0.000845303	0.991162		-0.114886	0.159777
LPST_RS03910	LPST_C0783	330	bacteriocin immunity protein]	115.026	142.638	141.147	73.9003	0.310396	0.00420766		0.295238	0.00428751		-0.933548	8.50063e-17		-0.948705	1.04275e-15
LPST_RS03915	LPST_C0784	1017	alpha/beta hydrolase]	5.18124	4.0144	4.85613	5.92085	-0.368112	0.290364		-0.0934904	0.781339		0.285998	0.351939		0.56062	0.0942827
LPST_RS03920	LPST_C0785	1401	MFS transporter]	6.33817	4.28543	5.46047	8.38111	-0.564626	0.0331119		-0.215042	0.386098		0.618117	0.00475901		0.967701	7.1196e-05
LPST_RS03925	LPST_C0786	1482	UDP-N-acetylmuramoyl-L-alanyl-D-glutamate--2,6-diaminopimelate ligase]	263.11	253.038	252.743	263.221	-0.0563118	0.132717		-0.057997	0.100091		0.058602	0.0983226		0.0569168	0.138003
LPST_RS03930	LPST_C0787	1203	aspartate kinase]	2330	1747.67	1932.07	1037.29	-0.414898	4.0758e-204		-0.270181	2.21049e-101		-0.897331	0		-0.752614	0
LPST_RS03935	LPST_C0788	1902	asparagine synthase (glutamine-hydrolyzing)]	2190.27	1663.54	1880.43	944.91	-0.396851	3.74818e-279		-0.220044	8.00762e-102		-0.992813	0		-0.816007	0
LPST_RS03940	LPST_C0789	327	AzlD domain-containing protein]	140.849	66.8323	105.721	108.338	-1.07554	4.59847e-19	down	-0.413891	7.70213e-05		0.0352768	0.782337		0.696922	1.33675e-07
LPST_RS03945	LPST_C0790	702	branched-chain amino acid ABC transporter permease]	85.0697	48.9206	85.8014	70.7655	-0.798204	2.93098e-15		0.0123547	0.901779		-0.277953	0.00221101		0.532606	9.70088e-07
LPST_RS03950	LPST_C0791	219	hypothetical protein]	170.208	51.5402	216.667	225.921	-1.72353	8.16507e-31	down	0.348181	0.000696591		0.0603386	0.570082		2.13205	2.46619e-52	up
LPST_RS15555		204	hypothetical protein]	25.3517	25.8991	32.7537	30.993	0.0308234	0.931714		0.369576	0.199678		-0.0797118	0.787759		0.259041	0.428201
LPST_RS03955	LPST_C0792	1143	hypothetical protein]	35.9415	39.6057	55.2385	46.6232	0.140057	0.213978		0.620023	9.84729e-12		-0.244627	0.00575038		0.23534	0.0236595
LPST_RS15560	LPST_C0793	258	hypothetical protein]	15.5069	3.25792	6.00539	5.83479	-2.25088	1.05054e-05	down	-1.36858	0.00121003		-0.0415767	0.945192		0.840728	0.242347
LPST_RS03960		723	DUF4811 domain-containing protein]	100.009	74.239	112.775	78.0103	-0.429886	8.42623e-07		0.173318	0.0251386		-0.531717	2.14571e-11		0.0714875	0.506305
LPST_RS03965	LPST_C0795	1479	MFS transporter]	93.8853	52.2042	97.8845	56.7951	-0.846733	2.94546e-37		0.0601816	0.311647		-0.785313	3.13987e-37		0.121601	0.146484
LPST_RS03970	LPST_C0796	465	MerR family transcriptional regulator]	40.2911	39.7677	40.8173	22.6616	-0.0188637	0.921701		0.0187191	0.916027		-0.848932	1.33038e-06		-0.811349	1.62864e-05
LPST_RS03975	LPST_C0797	345	hypothetical protein]	418.887	351.88	275.354	282.458	-0.251476	2.98465e-05		-0.605275	2.87749e-24		0.0367509	0.628146		-0.317048	2.31028e-06
LPST_RS03980	LPST_C0798	648	metal-dependent transcriptional regulator]	270.604	237.005	279.9	293.332	-0.191262	0.000452263		0.0487322	0.360421		0.0676181	0.190636		0.307612	7.19395e-09
LPST_RS03985	LPST_C0799	201	cold-shock protein]	22907	12636.8	15790.7	33943.1	-0.858154	0		-0.536717	0		1.10405	0	up	1.42548	0	up
LPST_RS03990	LPST_C0800	750	threonine/serine exporter]	84.8295	97.8234	125.888	86.442	0.205613	0.0169724		0.569502	1.00776e-14		-0.542335	1.96094e-13		-0.178446	0.0439139
LPST_RS03995	LPST_C0801	462	threonine/serine exporter]	65.0533	72.7744	92.016	85.3698	0.161809	0.217824		0.500262	5.51988e-06		-0.108159	0.333939		0.230295	0.0600726
LPST_RS04000	LPST_C0802	1038	LytR family transcriptional regulator]	289.92	253.69	297.508	265.592	-0.192585	2.83516e-06		0.0372731	0.360527		-0.163714	2.5128e-05		0.0661433	0.148497
LPST_RS04005	LPST_C0803	663	PAP2 family protein]	77.2692	65.5628	99.9041	106.11	-0.237015	0.0224651		0.370651	1.77247e-05		0.0869508	0.314119		0.694617	6.78995e-14
LPST_RS04010	LPST_C0804	795	alpha/beta hydrolase]	325.144	541.181	259.084	443.092	0.735032	1.46342e-88		-0.327656	1.58123e-14		0.774184	1.10224e-86		-0.288505	1.27603e-16
LPST_RS04015	LPST_C0805	546	N-acetyltransferase]	26.629	32.7685	36.3582	54.223	0.299312	0.0982411		0.449283	0.00582607		0.576624	1.86896e-05		0.726595	6.01256e-07
LPST_RS04020	LPST_C0806	525	Rrf2 family transcriptional regulator]	60.9643	88.7432	80.2363	103.417	0.541673	1.03816e-06		0.396291	0.000297694		0.366146	0.000144515		0.220764	0.0324
LPST_RS04025	LPST_C0807	1683	acetolactate synthase AlsS]	276.853	587.832	510.595	661.781	1.08628	0	up	0.883056	5.3968e-266		0.374176	8.95779e-74		0.170951	8.25886e-16
LPST_RS04030	LPST_C0809	1452	amino acid permease]	93.6822	74.6765	101.572	127.936	-0.32712	1.58752e-07		0.116657	0.0415307		0.332922	5.91313e-11		0.776699	5.95325e-42
LPST_RS04035	LPST_C0811	774	D-alanyl-D-alanine carboxypeptidase family protein]	706.131	246.827	239.465	254.527	-1.51644	0	down	-1.56012	0	down	0.0880021	0.07805		0.0443186	0.432729
LPST_RS04040	LPST_C0812	636	deoxynucleoside kinase]	142.074	77.975	191.694	100.201	-0.865558	1.3752e-25		0.432166	9.55569e-12		-0.935917	4.26035e-42		0.361807	0.000124493
LPST_RS04045	LPST_C0813	1278	serine--tRNA ligase]	508.21	418.111	486.685	277.124	-0.281538	6.35794e-24		-0.0624364	0.0199793		-0.812455	3.33201e-165		-0.593354	3.62783e-74
LPST_RS04085	LPST_C0815	468	transcriptional regulator CtsR]	531.894	436.18	411.143	544.68	-0.286216	3.29549e-10		-0.371499	1.90824e-17		0.405769	1.50944e-20		0.320486	2.422e-12
LPST_RS04095	LPST_C0817	603	TetR/AcrR family transcriptional regulator]	237.072	208.493	250.684	197.887	-0.185327	0.00227093		0.0805416	0.16018		-0.341189	1.6403e-09		-0.0753205	0.277336
LPST_RS04100	LPST_C0818	3606	DNA-directed RNA polymerase subunit beta]	1876.18	2331.83	2537.58	1535.71	0.313661	0		0.435652	0		-0.724545	0		-0.602553	0
LPST_RS04105	LPST_C0819	3642	DNA-directed RNA polymerase subunit beta']	2314.59	3012.73	3205.03	2395.68	0.380312	0		0.469581	0		-0.419904	0		-0.330635	0
LPST_RS04110	LPST_C0820	681	prepilin peptidase]	4.15539	4.76079	8.10529	9.43163	0.196219	0.66624		0.963881	0.00425215		0.218643	0.463712		0.986305	0.00329704
LPST_RS04115	LPST_C0821	414	30S ribosomal protein S12]	3611.87	2883.32	4648.87	4795.63	-0.325018	1.01373e-69		0.364134	4.99547e-122		0.0448391	0.00316916		0.733991	0
LPST_RS04120	LPST_C0822	471	30S ribosomal protein S7]	4863.25	4061.23	5807.54	6114.83	-0.260005	5.93575e-70		0.256006	2.07725e-89		0.0743853	1.76878e-09		0.590396	0
LPST_RS04125	LPST_C0823	2097	elongation factor G]	4134.05	4274.99	5183.01	4608.45	0.0483641	2.39496e-11		0.326235	0		-0.169511	1.24051e-158		0.108361	1.04178e-53
LPST_RS04130	LPST_C0824	309	30S ribosomal protein S10]	4795.31	4140.16	6018.93	2752.55	-0.211939	2.69013e-31		0.327882	4.49563e-97		-1.12874	0	down	-0.588918	9.30678e-174
LPST_RS04135	LPST_C0825	630	50S ribosomal protein L3]	5703.16	5473.64	7474.89	3374.27	-0.0592613	3.08656e-07		0.39029	0		-1.14748	0	down	-0.697924	0
LPST_RS04140	LPST_C0826	624	50S ribosomal protein L4]	4391.57	4469.82	5817.04	2619.77	0.0254801	0.0632492		0.40555	2.84169e-280		-1.15084	0	down	-0.770775	0
LPST_RS04145	LPST_C0827	294	50S ribosomal protein L23]	3097.67	3176.34	4233.81	1938.9	0.0361851	0.133364		0.450776	2.37551e-117		-1.12672	0	down	-0.712131	1.2664e-177
LPST_RS04150	LPST_C0828	840	50S ribosomal protein L2]	4814.06	5133.04	6604.39	3169.89	0.0925587	1.08859e-18		0.456171	0		-1.05899	0	down	-0.69538	0
LPST_RS04155	LPST_C0829	276	30S ribosomal protein S19]	3561.32	4132.24	5275.51	2558.78	0.214514	6.43493e-25		0.566899	1.30481e-207		-1.04386	0	down	-0.691471	7.56035e-206
LPST_RS04160	LPST_C0830	348	50S ribosomal protein L22]	2976.75	3842.83	4718.57	2165.2	0.368433	9.44026e-79		0.664612	0		-1.12385	0	down	-0.827668	0
LPST_RS04165	LPST_C0831	654	30S ribosomal protein S3]	3631.05	4643.19	5764.02	2758.78	0.35473	2.45285e-165		0.666688	0		-1.06304	0	down	-0.751085	0
LPST_RS04170	LPST_C0832	435	50S ribosomal protein L16]	3190.75	3836.97	4796.21	2290.71	0.26607	1.47596e-53		0.587998	0		-1.0661	0	down	-0.744172	0
LPST_RS04175	LPST_C0833	195	50S ribosomal protein L29]	2600.63	3514.28	4309.99	1827.55	0.434366	3.43521e-55		0.728822	2.7932e-187		-1.23777	0	down	-0.943315	7.80322e-211
LPST_RS04180	LPST_C0834	270	30S ribosomal protein S17]	3302.18	4187.6	4782.31	2305.64	0.342706	1.87857e-58		0.534289	1.30956e-165		-1.05254	0	down	-0.860956	8.09792e-298
LPST_RS04185	LPST_C0835	369	50S ribosomal protein L14]	2782.48	3523.58	4181.04	2019.14	0.34067	2.6926e-66		0.58749	1.85039e-234		-1.05013	0	down	-0.803306	3.51064e-304
LPST_RS04190	LPST_C0836	312	50S ribosomal protein L24]	3349.31	4156.92	4761.46	2367.75	0.311653	4.07733e-56		0.507541	1.63679e-173		-1.00789	0	down	-0.811999	0
LPST_RS04195	LPST_C0837	543	50S ribosomal protein L5]	3821.79	4811.96	5451.76	2812.07	0.332374	3.81845e-126		0.512472	0		-0.95509	0		-0.774992	0
LPST_RS15565	LPST_C0838	186	type Z 30S ribosomal protein S14]	3147.74	3901.24	4617.45	2215.44	0.309615	1.38655e-31		0.552781	1.73796e-117		-1.05951	0	down	-0.816339	6.34267e-175
LPST_RS04200	LPST_C0839	396	30S ribosomal protein S8]	3213.98	3809.13	4484.09	2404.29	0.245103	1.15792e-41		0.480454	1.45309e-187		-0.899201	0		-0.66385	3.64895e-253
LPST_RS04205	LPST_C0840	537	50S ribosomal protein L6]	4288.98	5393.44	5982.61	3186.43	0.330572	2.64289e-138		0.480141	0		-0.908835	0		-0.759266	0
LPST_RS04210	LPST_C0841	357	50S ribosomal protein L18]	4518.2	6021.72	6843.95	3598.28	0.414427	1.96187e-156		0.599082	0		-0.927521	0		-0.742865	0
LPST_RS04215	LPST_C0842	501	30S ribosomal protein S5]	3653.89	4651.16	5203.68	2972.29	0.348155	9.16558e-123		0.510098	0		-0.807956	0		-0.646014	0
LPST_RS04220	LPST_C0843	183	50S ribosomal protein L30]	1946.8	2336.6	2762.76	1632.61	0.263303	2.15707e-14		0.505006	2.68508e-59		-0.758934	1.01974e-119		-0.517231	9.88833e-47
LPST_RS04225	LPST_C0844	432	50S ribosomal protein L15]	3884.68	4866.49	5339.25	3331.11	0.325086	1.37903e-97		0.458844	8.95247e-224		-0.680636	0		-0.546878	1.61856e-249
LPST_RS04230	LPST_C0845	1296	preprotein translocase subunit SecY]	4914.76	5833.41	6517.51	4452.24	0.247217	4.50737e-208		0.407199	0		-0.549789	0		-0.389807	0
LPST_RS04235	LPST_C0846	660	adenylate kinase]	2137.45	2542.37	2921.98	1578.36	0.250289	4.78126e-48		0.451059	1.9157e-181		-0.888516	0		-0.687746	1.28349e-299
LPST_RS04240	LPST_C0847	219	translation initiation factor IF-1]	1440.53	1500.15	1860.24	1130.98	0.058507	0.152818		0.36889	2.04598e-27		-0.717917	6.81286e-88		-0.407534	9.45609e-24
LPST_RS15570		120	50S ribosomal protein L36]	385.441	370.24	375.243	178.972	-0.0580496	0.619971		-0.0386846	0.730372		-1.06809	5.06323e-20	down	-1.04872	2.32607e-17	down
LPST_RS04245	LPST_C0848	366	30S ribosomal protein S13]	3787.76	4001.61	5138.18	2941.65	0.0792366	1.53785e-05		0.439913	5.16888e-169		-0.804629	0		-0.443953	3.03314e-119
LPST_RS04250	LPST_C0849	390	30S ribosomal protein S11]	3276.19	3410.21	4270.01	2769.12	0.0578433	0.0029889		0.382223	1.17092e-115		-0.624812	1.41077e-278		-0.300433	9.45375e-53
LPST_RS04255	LPST_C0850	945	DNA-directed RNA polymerase subunit alpha]	4531.33	5082.53	6210.99	3840.91	0.165614	8.50123e-62		0.454889	0		-0.693373	0		-0.404098	0
LPST_RS04260	LPST_C0851	384	50S ribosomal protein L17]	3298.41	3713.97	4611.1	3015.46	0.171192	2.15659e-20		0.483342	4.37523e-189		-0.612735	4.77687e-286		-0.300585	1.52478e-56
LPST_RS04265	LPST_C0852	993	polyprenyl synthetase family protein]	129.714	287.921	208.302	315.427	1.15034	2.81694e-124	up	0.683345	3.96265e-42		0.598629	1.62832e-49		0.131633	0.00141953
LPST_RS04270	LPST_C0853	570	heptaprenyl diphosphate synthase subunit I]	83.371	244.369	179.913	239.98	1.55144	4.07378e-96	up	1.10968	2.43274e-47	up	0.415616	4.41473e-12		-0.026147	0.707328
LPST_RS04275	LPST_C0854	492	NusG domain II-containing protein]	101.15	273.348	185.21	271.294	1.43424	8.65404e-83	up	0.872669	9.54177e-29		0.550692	5.97659e-19		-0.0108803	0.881291
LPST_RS04280	LPST_C0855	1911	NAD(P)/FAD-dependent oxidoreductase]	744.947	2773.04	1486.56	2025.18	1.89626	0	up	0.996763	0		0.446078	0		-0.453416	0
LPST_RS04285	LPST_C0856	927	FMN-binding domain-containing protein]	1496.54	4747.67	2689.39	4335.55	1.66559	0	up	0.845647	0		0.688935	0		-0.131006	1.07934e-35
LPST_RS04290	LPST_C0858	1113	FAD:protein FMN transferase]	93.9854	155.249	132.161	124.253	0.724074	1.91649e-35		0.491789	2.45979e-17		-0.0890133	0.127486		-0.321298	9.07015e-09
LPST_RS04295	LPST_C0859	846	energy-coupling factor ABC transporter ATP-binding protein]	117.765	161.239	171.124	153.978	0.453292	7.00774e-13		0.539134	5.68981e-20		-0.152322	0.00829199		-0.0664802	0.320231
LPST_RS04300		888	energy-coupling factor transporter ATPase]	216.808	240.561	284.404	246.827	0.149988	0.00238385		0.391525	2.2168e-19		-0.204438	2.05956e-06		0.0370986	0.492212
LPST_RS04305	LPST_C0861	801	energy-coupling factor transporter transmembrane protein EcfT]	276.659	281.081	327.142	297.316	0.0228751	0.666002		0.241806	8.92714e-09		-0.137917	0.00113688		0.0810137	0.0987769
LPST_RS04310	LPST_C0862	789	tRNA pseudouridine(38-40) synthase TruA]	104.011	88.1179	108.619	93.4898	-0.23923	0.00314423		0.0625434	0.424985		-0.2164	0.00417112		0.0853731	0.351762
LPST_RS04315	LPST_C0863	444	50S ribosomal protein L13]	5429.75	4075.34	6964.41	7991.83	-0.413966	6.0795e-175		0.359113	1.59074e-190		0.198526	1.53984e-70		0.971604	0
LPST_RS04320	LPST_C0864	393	30S ribosomal protein S9]	4681.11	3402.82	5227.47	5695.4	-0.460121	2.51861e-162		0.159262	9.69532e-28		0.123686	1.2014e-18		0.743069	0
LPST_RS04325	LPST_C0865	870	DegV family protein]	486.778	432.418	422.298	538.244	-0.170838	7.2182e-07		-0.205004	4.03234e-10		0.349999	3.86014e-28		0.315834	3.98686e-21
LPST_RS04330	LPST_C0866	1089	hypothetical protein]	0.896051	2.86687	1.06707	2.30391	1.67782	0.00158396		0.252006	0.731183		1.11043	0.0338382		-0.315391	0.508211
LPST_RS04335	LPST_C0867	1089	Ldh family oxidoreductase]	101.702	50.7216	51.7531	29.3058	-1.00367	1.84537e-39	down	-0.974629	1.69416e-41		-0.82046	2.32502e-16		-0.791415	1.03863e-13
LPST_RS04340	LPST_C0868	2013	transketolase]	77.5598	41.6962	52.5796	55.2395	-0.895395	9.50545e-46		-0.560807	6.21346e-23		0.0711972	0.298057		0.405786	9.57323e-09
LPST_RS04345	LPST_C0869	894	shikimate dehydrogenase]	71.1657	27.266	36.8284	43.3315	-1.38408	7.71564e-38	down	-0.950365	2.03853e-23		0.234599	0.0406049		0.668313	1.06339e-07
LPST_RS04350	LPST_C0870	996	3-deoxy-7-phosphoheptulonate synthase]	95.8165	40.267	49.3907	53.7059	-1.25067	3.63494e-48	down	-0.956034	7.78671e-35		0.12084	0.220448		0.41548	6.15373e-05
LPST_RS04355	LPST_C0871	1080	3-dehydroquinate synthase]	100.562	49.81	52.005	64.1179	-1.01357	2.47554e-39	down	-0.951357	3.66676e-39		0.302076	0.000352735		0.36429	5.47155e-05
LPST_RS04360	LPST_C0872	1422	2-oxoglutarate translocator]	27.2428	12.9198	18.0463	12.9153	-1.0763	2.95527e-16	down	-0.594175	3.57156e-07		-0.482616	0.000778277		-0.000495772	0.998486
LPST_RS04365	LPST_C0873	327	metal-sulfur cluster assembly factor]	23.8728	12.1179	21.3219	18.4144	-0.978222	0.000988133		-0.163031	0.545436		-0.211502	0.459179		0.603689	0.0719537
LPST_RS04370	LPST_C0874	612	L(+)-tartrate dehydratase subunit beta]	15.6256	6.86719	12.6584	5.90344	-1.18611	1.6072e-05	down	-0.30381	0.202377		-1.10047	0.000145208	down	-0.218166	0.593047
LPST_RS04375	LPST_C0875	933	L(+)-tartrate dehydratase subunit alpha]	14.5376	6.04893	7.68053	8.0674	-1.26504	5.08085e-08	down	-0.920516	1.14693e-05		0.070898	0.799754		0.415422	0.158771
LPST_RS04380	LPST_C0876	1026	AraC family transcriptional regulator]	28.2468	26.3328	24.6339	19.2696	-0.101226	0.487596		-0.197441	0.138496		-0.354321	0.0134231		-0.450537	0.00248778
LPST_RS04385	LPST_C0877	843	triphosphoribosyl-dephospho-CoA synthase]	26.276	23.5028	30.5559	19.0479	-0.160914	0.326129		0.217706	0.124251		-0.681822	3.29541e-06		-0.303202	0.0850493
LPST_RS04390	LPST_C0878	738	metal ABC transporter ATP-binding protein]	71.5322	29.2873	31.3605	9.79106	-1.28832	1.87035e-28	down	-1.18965	8.96141e-28	down	-1.67941	1.50917e-20	down	-1.58074	4.69616e-16	down
LPST_RS04395	LPST_C0879	873	metal ABC transporter permease]	24.4788	8.80295	19.6336	9.77144	-1.47547	8.52897e-15	down	-0.31821	0.0409892		-1.00668	1.04728e-07	down	0.150583	0.594981
LPST_RS04400	LPST_C0880	942	manganese ABC transporter substrate-binding protein]	22.9966	11.09	17.6815	14.5956	-1.05216	2.53507e-09	down	-0.379179	0.0143837		-0.2767	0.122312		0.396281	0.0636473
LPST_RS04405	LPST_C0881	312	hypothetical protein]	267.407	209.366	158.291	179.809	-0.353006	1.16564e-05		-0.756455	5.99348e-21		0.183884	0.0522691		-0.219566	0.0187967
LPST_RS04410	LPST_C0882	930	L-lactate dehydrogenase]	103.036	137.767	125.576	94.8549	0.419077	1.08246e-10		0.285407	8.26738e-06		-0.404762	4.84107e-10		-0.538433	7.29099e-16
LPST_RS04415	LPST_C0883	1419	anion permease]	84.7894	106.284	76.2957	87.9816	0.325976	3.56251e-08		-0.152281	0.016091		0.205599	0.000925783		-0.272658	5.2284e-06
LPST_RS04420	LPST_C0884	963	citrate lyase]	49.6513	49.7519	41.3291	36.2666	0.00291923	0.981173		-0.264672	0.0094684		-0.188518	0.0966927		-0.456109	3.45305e-05
LPST_RS04425	LPST_C0885	1161	NADP-dependent malic enzyme]	43.7891	29.5799	32.1956	22.907	-0.565956	1.02503e-07		-0.443711	8.62591e-06		-0.491076	3.29363e-05		-0.368831	0.00479568
LPST_RS04430	LPST_C0886	1056	[citrate (pro-3S)-lyase] ligase]	39.8267	29.792	32.4624	19.7676	-0.418809	0.000292613		-0.294967	0.00686439		-0.715633	1.7726e-08		-0.591791	2.0673e-05
LPST_RS04435	LPST_C0887	291	citrate lyase ACP]	46.275	26.4089	31.9462	27.5899	-0.809212	0.00021221		-0.53459	0.00788748		-0.211502	0.388274		0.0631203	0.832571
LPST_RS04440	LPST_C0888	915	citrate (pro-3S)-lyase subunit beta]	58.2281	43.438	37.9939	26.2138	-0.422758	3.55295e-05		-0.615945	5.54089e-10		-0.535441	1.42375e-05		-0.728628	5.62512e-09
LPST_RS04445	LPST_C0889	1539	citrate lyase subunit alpha]	77.7343	58.4394	48.1982	39.4521	-0.411609	8.94725e-10		-0.689571	2.8475e-25		-0.288877	0.00039426		-0.566838	1.72331e-12
LPST_RS04450	LPST_C0890	237	flagellar biosynthetic protein FlhB]	125.166	108.931	75.1814	124.072	-0.200422	0.150947		-0.735394	6.99941e-08		0.722728	1.50932e-07		0.187756	0.192778
LPST_RS04455	LPST_C0891	1383	class II fumarate hydratase]	525.648	872.062	689.201	812.736	0.730334	2.43264e-243		0.390829	1.80689e-69		0.237861	2.88194e-32		-0.101643	6.78083e-07
LPST_RS04460	LPST_C0892	1389	flavocytochrome c]	403.317	693.927	659.174	409.959	0.782871	1.6511e-219		0.708747	3.04269e-194		-0.685179	1.08771e-180		-0.759303	7.12542e-205
LPST_RS04465	LPST_C0893	537	citrate lyase holo-[acyl-carrier protein] synthase]	64.6899	75.5797	74.2957	63.1679	0.224458	0.0565551		0.199739	0.0756209		-0.234088	0.0380689		-0.258808	0.0311233
LPST_RS04470	LPST_C0894	882	LysR family transcriptional regulator]	92.8227	87.1313	79.7093	69.0675	-0.0912867	0.277675		-0.21973	0.00429752		-0.20674	0.013578		-0.335183	8.63041e-05
LPST_RS04475	LPST_C0895	1263	ISL3-like element ISP1 family transposase]	10.1211	7.32066	10.5808	8.18442	-0.467324	0.0313323		0.0640732	0.761703		-0.370491	0.065105		0.160906	0.52862
LPST_RS04480	LPST_C0896	903	LysR family transcriptional regulator]	21.9366	27.2602	28.0966	18.3379	0.313456	0.0401627		0.357059	0.0122167		-0.615568	2.69455e-05		-0.571966	0.000289014
LPST_RS04485	LPST_C0897	1644	NAD-dependent malic enzyme]	4.68906	2.84856	3.53419	2.62495	-0.719066	0.0130843		-0.407918	0.127464		-0.429093	0.171494		-0.117945	0.760314
LPST_RS04490	LPST_C0898	972	malate permease]	4.91916	2.10013	4.38356	5.16247	-1.22793	0.00200676		-0.166306	0.633037		0.235957	0.488275		1.29759	0.00112973
LPST_RS04495	LPST_C0899	1428	amino acid permease]	109.402	100.99	185.062	125.87	-0.115425	0.0494981		0.758371	6.62238e-64		-0.556074	6.59242e-37		0.317721	6.54923e-09
LPST_RS04500	LPST_C0900	582	ECF transporter S component]	57.0055	52.1988	74.5411	67.078	-0.127085	0.340749		0.386936	0.000331814		-0.152196	0.163602		0.361825	0.00304543
LPST_RS15575	LPST_C0901	177	hypothetical protein]	129.555	91.5848	90.2717	125.873	-0.500389	0.00174762		-0.521223	0.000610501		0.479626	0.00191154		0.458793	0.0054189
LPST_RS04505	LPST_C0902	2706	LPXTG cell wall anchor domain-containing protein]	4.07485	4.30434	5.94048	5.5631	0.0790461	0.741764		0.543832	0.00301323		-0.094688	0.614937		0.370098	0.0691111
LPST_RS04510	LPST_C0903	1440	cytochrome ubiquinol oxidase subunit I]	252.014	355.73	205.24	304.281	0.497281	5.93647e-53		-0.296188	1.1775e-16		0.56809	1.05844e-62		-0.22538	1.19902e-12
LPST_RS04515	LPST_C0904	996	cytochrome d ubiquinol oxidase subunit II]	267.561	354.688	241.703	350.751	0.40668	6.98451e-26		-0.146631	0.000445948		0.537208	1.5531e-45		-0.0161032	0.71251
LPST_RS04520	LPST_C0905	1734	thiol reductant ABC exporter subunit CydD]	86.9441	103.943	78.1843	81.0854	0.257629	1.61291e-06		-0.153208	0.0064042		0.0525628	0.391776		-0.358275	6.54237e-11
LPST_RS04525	LPST_C0906	1761	thiol reductant ABC exporter subunit CydC]	94.6432	119.737	91.4479	104.861	0.339297	9.9822e-12		-0.0495481	0.373229		0.19745	9.80449e-05		-0.191395	0.000143994
LPST_RS04530		105	hypothetical protein]	0	0	0	0	0	0		0	0		0	0		NA	NA
LPST_RS04535	LPST_C0907	978	hypothetical protein]	31.8282	54.2683	55.5475	42.7909	0.769802	6.04782e-13		0.803416	1.76349e-15		-0.376421	9.43733e-05		-0.342807	0.000954175
LPST_RS04540	LPST_C0908	978	polyprenyl synthetase family protein]	89.3984	79.6835	87.8265	124.268	-0.165968	0.0354		-0.0255929	0.754257		0.500726	8.25679e-15		0.641101	3.1537e-20
LPST_RS04545	LPST_C0909	915	1,4-dihydroxy-2-naphthoate polyprenyltransferase]	98.1132	100.393	120.332	110.339	0.0331381	0.691604		0.294498	8.2201e-06		-0.125069	0.0620479		0.136291	0.0712011
LPST_RS04550	LPST_C0910	975	gfo/Idh/MocA family oxidoreductase]	281.431	430.31	359.24	256.918	0.612595	5.7462e-63		0.352169	7.08406e-22		-0.483643	6.50515e-38		-0.744069	1.03011e-86
LPST_RS04555	LPST_C0912	642	cell wall hydrolase]	65.6613	56.4852	39.6699	64.7171	-0.217171	0.0600004		-0.726997	1.62143e-10		0.706101	8.03121e-10		0.196274	0.101897
LPST_RS04560	LPST_C0913	588	xanthine phosphoribosyltransferase]	289.919	245.874	320.978	234.852	-0.237732	1.69067e-05		0.146826	0.00329988		-0.450721	1.31125e-18		-0.0661627	0.307445
LPST_RS04565	LPST_C0914	549	DUF2179 domain-containing protein]	270.345	239.718	253.822	216.255	-0.17346	0.00359749		-0.0909818	0.11459		-0.231084	8.19346e-05		-0.148605	0.0225744
LPST_RS04570	LPST_C0915	1170	ATP-grasp domain-containing protein]	621.76	583.865	624.391	474.601	-0.090721	0.000566488		0.00609307	0.828154		-0.395735	4.77879e-54		-0.298921	2.09196e-27
LPST_RS04575	LPST_C0917	2268	DNA helicase PcrA]	266.108	218.819	276.591	173.016	-0.282272	2.00671e-22		0.0557466	0.042342		-0.676847	1.51438e-121		-0.338829	2.53972e-25
LPST_RS04580	LPST_C0918	2040	NAD-dependent DNA ligase LigA]	390.224	340.632	355.116	235.35	-0.196088	3.8138e-15		-0.136013	9.30615e-09		-0.593481	3.31662e-111		-0.533406	1.63881e-79
LPST_RS04585	LPST_C0919	1176	CamS family sex pheromone protein]	664.805	548.008	599.714	396.825	-0.278734	4.98029e-28		-0.148658	4.93207e-10		-0.595769	4.90733e-109		-0.465693	7.49397e-58
LPST_RS04590	LPST_C0920	321	Asp-tRNA(Asn)/Glu-tRNA(Gln) amidotransferase GatCAB subunit C]	631.686	576.448	585.848	349.535	-0.132017	0.00954268		-0.108681	0.0251418		-0.74509	6.45256e-44		-0.721754	6.36402e-37
LPST_RS04595	LPST_C0921	1464	Asp-tRNA(Asn)/Glu-tRNA(Gln) amidotransferase GatCAB subunit A]	931.742	753.111	795.862	516.805	-0.307069	2.32939e-57		-0.227413	2.97007e-36		-0.622899	3.87237e-194		-0.543243	1.02684e-129
LPST_RS04600	LPST_C0922	1425	Asp-tRNA(Asn)/Glu-tRNA(Gln) amidotransferase GatCAB subunit B]	1116.25	953.46	974.417	608.418	-0.227412	3.54987e-38		-0.196044	6.34195e-32		-0.679475	1.61863e-269		-0.648108	1.13517e-218
LPST_RS04605	LPST_C0923	1023	diacylglycerol kinase]	1193.95	958.744	985.124	650.22	-0.316522	1.86969e-54		-0.277363	4.63454e-47		-0.599376	5.71023e-157		-0.560217	4.72055e-122
LPST_RS04610	LPST_C0924	1374	23S rRNA (uracil(1939)-C(5))-methyltransferase RlmD]	405.944	229.581	443.448	309.329	-0.822277	1.13196e-138		0.127485	2.8152e-06		-0.519624	5.73292e-74		0.430138	1.89135e-33
LPST_RS04615	LPST_C0925	576	TetR/AcrR family transcriptional regulator]	1401.87	1579.15	1604.03	1059.51	0.171799	1.52763e-13		0.194353	9.2713e-19		-0.598299	1.51778e-143		-0.575745	6.14826e-119
LPST_RS04620	LPST_C0926	2340	magnesium-transporting ATPase]	238.988	200.797	134.703	203.076	-0.2512	5.80881e-17		-0.827158	2.62544e-155		0.59224	4.39372e-73		0.0162815	0.662751
LPST_RS04625	LPST_C0927	1317	PTS sugar transporter subunit IIC]	92.0971	71.1167	49.264	69.7251	-0.372968	1.99662e-08		-0.902622	5.16865e-40		0.501143	1.65147e-11		-0.0285101	0.737106
LPST_RS04630	LPST_C0928	885	alpha/beta hydrolase]	77.7332	60.9208	41.7985	67.1324	-0.351596	7.8448e-05		-0.895079	6.33762e-23		0.683557	7.53357e-13		0.140074	0.161306
LPST_RS04635	LPST_C0929	879	MurR/RpiR family transcriptional regulator]	153.197	145.487	128.124	133.24	-0.0745026	0.252268		-0.257845	1.41427e-05		0.0564862	0.402336		-0.126857	0.0574626
LPST_RS04640	LPST_C0930	777	lysozyme]	131.362	107.405	112.291	115.083	-0.290486	5.8199e-05		-0.226312	0.000975238		0.035431	0.654575		0.0996047	0.223475
LPST_RS04645		366	DUF4828 domain-containing protein]	406.317	400.915	282.838	322.463	-0.0193064	0.771249		-0.522629	1.99553e-19		0.189159	0.0031046		-0.314164	2.37736e-07
LPST_RS04650	LPST_C0932	201	cold-shock protein]	20184	12222.8	22088	43775.7	-0.723633	0		0.130048	6.59792e-40		0.986871	0		1.84055	0	up
LPST_RS04655	LPST_C0933	1008	gfo/Idh/MocA family oxidoreductase]	226.912	281.373	165.526	227.599	0.310349	3.64564e-13		-0.455078	5.99042e-23		0.459435	4.15578e-23		-0.305991	1.47076e-12
LPST_RS04660	LPST_C0934	1335	ATP-dependent helicase]	164.022	214.611	152.255	210.414	0.387834	1.53793e-19		-0.107399	0.0212247		0.466742	8.56319e-29		-0.0284903	0.548961
LPST_RS04670	LPST_C0935	441	universal stress protein]	207.109	240.7	122.089	189.111	0.21685	0.00220322		-0.762452	4.11469e-23		0.631296	2.20077e-15		-0.348006	1.38722e-06
LPST_RS04675	LPST_C0936	1308	PTS sugar transporter subunit IIC]	35.2869	32.4981	39.5343	33.2226	-0.118779	0.291704		0.163971	0.0963054		-0.25094	0.0106805		0.0318099	0.8016
LPST_RS04680	LPST_C0937	867	alpha/beta hydrolase]	65.2784	52.4908	60.6487	53.0152	-0.314543	0.00139904		-0.106129	0.265011		-0.194072	0.047373		0.014342	0.909019
LPST_RS04685		201	hypothetical protein]	161.662	158.312	222.58	115.837	-0.0302176	0.835638		0.461342	1.5427e-05		-0.942235	2.04719e-16		-0.450675	0.000964955
LPST_RS04690	LPST_C0938	441	hypothetical protein]	433.468	326.47	490.113	357.285	-0.408974	1.00635e-14		0.177191	0.00013599		-0.45604	1.4535e-21		0.130125	0.0287968
LPST_RS04695	LPST_C0939	564	hypothetical protein]	168.689	927.622	249.304	672.437	2.45917	0	up	0.563539	5.98752e-21		1.4315	1.24317e-251	up	-0.464138	6.76242e-47
LPST_RS04700	LPST_C0940	1347	NADP-specific glutamate dehydrogenase]	124.746	183.46	117.182	129.937	0.55647	7.16053e-32		-0.0902414	0.0945401		0.149061	0.00432909		-0.497651	1.02707e-25
LPST_RS04705	LPST_C0942	1176	D-Ala-D-Ala carboxypeptidase]	23.9801	58.8136	28.2441	33.5381	1.29431	3.8882e-37	up	0.236111	0.0559073		0.247853	0.0289581		-0.810347	1.62972e-17
LPST_RS04710	LPST_C0943	1119	UDP-N-acetylglucosamine 2-epimerase (non-hydrolyzing)]	557.401	326.324	254.337	300.986	-0.772409	3.19588e-139		-1.13197	7.43394e-291	down	0.24295	6.43018e-11		-0.116611	0.0022745
LPST_RS04715	LPST_C0944	930	YihY/virulence factor BrkB family protein]	58.548	44.2868	50.0845	78.0206	-0.402744	6.5778e-05		-0.225256	0.0181096		0.639491	7.72082e-14		0.816979	1.476e-18
LPST_RS04720	LPST_C0945	717	aquaporin family protein]	219.249	110.867	254.045	149.208	-0.983741	1.08754e-53		0.212515	2.79267e-05		-0.76776	8.789e-45		0.428497	3.09237e-09
LPST_RS04725	LPST_C0946	1119	UDP-galactopyranose mutase]	119.729	67.7114	166.241	87.9818	-0.822307	2.65118e-34		0.473498	3.11268e-20		-0.918	1.38221e-61		0.377805	4.94728e-07
LPST_RS04730	LPST_C0947	636	hypothetical protein]	143.762	89.3031	168.856	73.8486	-0.686897	9.26401e-18		0.23211	0.00051144		-1.19315	9.72472e-55	down	-0.274139	0.00619621
LPST_RS04735	LPST_C0948	603	capsular polysaccharide biosynthesis protein]	179.139	125.853	222.099	104.686	-0.509347	1.17586e-12		0.310118	2.06724e-07		-1.08514	1.58805e-58	down	-0.265672	0.00199876
LPST_RS04740	LPST_C0949	1140	hypothetical protein]	170.508	133.982	238.355	97.7174	-0.347807	2.28527e-11		0.483269	4.8765e-30		-1.28642	1.39075e-153	down	-0.455347	4.56586e-14
LPST_RS04745		1281	hypothetical protein]	123.099	88.6757	193.296	77.6387	-0.473203	8.39237e-16		0.650997	3.7202e-46		-1.31596	4.96799e-145	down	-0.191763	0.0060028
LPST_RS04750	LPST_C0950	777	DUF4422 domain-containing protein]	161.252	116.523	236.796	89.7672	-0.468697	1.30171e-12		0.554326	2.86334e-26		-1.39938	1.27946e-118	down	-0.376359	1.617e-06
LPST_RS04755	LPST_C0951	1065	UDP-D-galactose--(glucosyl)LPS-1,6-D-galactosyltransferase]	221.456	139.358	269.87	107.709	-0.668226	9.24447e-42		0.285245	1.33814e-12		-1.32513	6.16713e-170	down	-0.371661	9.22253e-10
LPST_RS04760	LPST_C0952	1125	CDP-glycerol--glycerophosphate glycerophosphotransferase]	185.359	119.544	225.867	104.819	-0.632776	8.73519e-34		0.285153	2.83095e-11		-1.10757	1.31641e-113	down	-0.189646	0.00297541
LPST_RS04765	LPST_C0953	906	glycosyl transferase]	228.117	133.464	250.964	123.51	-0.773327	4.34582e-47		0.137702	0.00241573		-1.02286	1.5084e-89	down	-0.111828	0.106867
LPST_RS04770	LPST_C0954	1416	flippase]	166.699	106.849	184.92	96.7438	-0.641675	5.39748e-39		0.149656	0.00038126		-0.934661	8.50862e-89		-0.143331	0.0179417
LPST_RS04775	LPST_C0955	396	glycerol-3-phosphate cytidylyltransferase]	254.299	123.11	211.036	133.051	-1.04658	1.79389e-38	down	-0.269039	9.86798e-05		-0.66551	8.33567e-17		0.11203	0.299669
LPST_RS04780	LPST_C0956	1230	hypothetical protein]	72.1933	65.3106	60.7002	49.4449	-0.144548	0.0661302		-0.250164	0.000698608		-0.29588	0.000271678		-0.401496	1.59814e-06
LPST_RS04785	LPST_C0957	1017	dTDP-glucose 4,6-dehydratase]	87.8891	61.9871	70.0806	70.4581	-0.503718	1.72452e-10		-0.32667	9.37116e-06		0.00775102	0.930603		0.184799	0.0390805
LPST_RS04790		603	integrase]	69.0989	42.2164	33.4031	98.1948	-0.71086	3.16037e-09		-1.04868	2.4774e-18	down	1.55566	1.83256e-45	up	1.21784	1.32388e-28	up
LPST_RS04795	LPST_C0959	771	polysaccharide biosynthesis protein]	105.427	64.3218	149.086	116.759	-0.712862	6.47036e-17		0.499903	3.38958e-14		-0.352607	6.4276e-08		0.860158	9.94225e-25
LPST_RS04800	LPST_C0960	729	exopolysaccharide biosynthesis protein]	240.001	149.891	228.477	196.862	-0.679125	3.40251e-32		-0.0709952	0.183615		-0.214861	5.85196e-05		0.393269	2.11639e-10
LPST_RS04805	LPST_C0961	774	tyrosine protein phosphatase]	199.32	135.592	206.435	190.733	-0.55582	2.48267e-20		0.0506004	0.373088		-0.114136	0.0387674		0.492284	1.49096e-15
LPST_RS04810	LPST_C0962	948	epimerase]	177.044	137.177	191.222	160.277	-0.368063	5.8019e-11		0.111144	0.0306443		-0.254683	6.53237e-07		0.224524	0.000168972
LPST_RS04815	LPST_C0963	678	sugar transferase]	220.778	170.73	225.953	190.651	-0.370881	4.95212e-10		0.0334229	0.576704		-0.245084	1.14891e-05		0.15922	0.0151865
LPST_RS04820	LPST_C0964	1095	glycosyltransferase family 1 protein]	181.704	144.642	190.579	162.04	-0.329105	1.4038e-10		0.0687978	0.157636		-0.234037	8.60926e-07		0.163866	0.00306753
LPST_RS04825	LPST_C0965	1038	glycosyl transferase family 1]	131.799	95.4375	149.547	121.532	-0.465708	1.64078e-13		0.18226	0.000966334		-0.299257	7.40341e-08		0.348711	1.22488e-07
LPST_RS04830	LPST_C0966	1275	hypothetical protein]	118.397	71.7641	117.268	91.5426	-0.722298	5.30067e-31		-0.0138287	0.822783		-0.357289	3.63169e-10		0.35118	3.10927e-07
LPST_RS04835	LPST_C0967	960	glycosyl transferase family 2]	141.898	83.304	130.629	101.09	-0.768393	3.75464e-31		-0.119375	0.0453227		-0.369832	3.18806e-09		0.279186	0.000216374
LPST_RS04840		1074	hypothetical protein]	159.272	84.1886	135.698	120.449	-0.919792	2.94482e-52		-0.231091	1.03969e-05		-0.171979	0.00272196		0.516723	6.14179e-15
LPST_RS04845	LPST_C0968	1383	glycosyl transferase]	167.29	86.7373	137.728	139.544	-0.947627	9.63205e-74		-0.280527	4.34753e-10		0.0188945	0.725681		0.685994	2.80926e-35
LPST_RS04850	LPST_C0969	201	polysaccharide biosynthesis protein]	86.4141	50.1818	58.7766	64.4091	-0.784104	3.91323e-05		-0.556024	0.00161932		0.132023	0.529354		0.360102	0.103639
LPST_RS04860		1482	hypothetical protein]	10.0082	10.6142	14.3752	18.2162	0.0848077	0.676038		0.522404	0.000955138		0.341635	0.0135511		0.779232	4.02448e-07
LPST_RS04865	LPST_C0971	273	hypothetical protein]	26.0928	24.1915	27.313	22.0568	-0.109153	0.721384		0.0659337	0.814647		-0.308363	0.260809		-0.133277	0.682149
LPST_RS04870		288	hypothetical protein]	49.8064	41.6937	46.7373	35.8921	-0.256504	0.209004		-0.0917595	0.644718		-0.380908	0.0573685		-0.216163	0.352273
LPST_RS04875	LPST_C0972	927	hypothetical protein]	69.0534	59.0674	63.9312	51.2077	-0.22535	0.0147196		-0.111192	0.212451		-0.320159	0.000482815		-0.206001	0.0456861
LPST_RS04880		264	hypothetical protein]	73.9242	63.6776	59.7894	62.3439	-0.215261	0.215738		-0.306156	0.0606718		0.0603566	0.746987		-0.0305388	0.882664
LPST_RS04885	LPST_C0974	279	hypothetical protein]	7.69448	3.87348	6.94171	6.11503	-0.990194	0.0926442		-0.148532	0.780714		-0.182933	0.74221		0.65873	0.320102
LPST_RS04890	LPST_C0975	918	hypothetical protein]	16.6885	17.7893	20.8864	18.0383	0.0921543	0.64238		0.323708	0.0497038		-0.211502	0.205781		0.0200516	0.922207
LPST_RS04900	LPST_C0977	225	hypothetical protein]	14.3117	11.7409	14.6331	7.58264	-0.28565	0.531671		0.0320405	0.942344		-0.948467	0.0326889		-0.630777	0.22694
LPST_RS04910	LPST_C0980	411	hypothetical protein]	51.0455	43.824	43.824	34.6737	-0.220062	0.188777		-0.220062	0.163063		-0.337879	0.0488833		-0.337879	0.0677801
LPST_RS04920	LPST_C0981	411	hypothetical protein]	41.3112	32.4298	35.5775	38.0922	-0.349215	0.0605832		-0.215567	0.22164		0.0985302	0.606335		0.232179	0.247681
LPST_RS04925	LPST_C0982	396	hypothetical protein]	51.9934	43.0582	38.6369	33.4528	-0.27204	0.105673		-0.428347	0.00730778		-0.207854	0.26997		-0.364161	0.0558664
LPST_RS04930	LPST_C0983	912	glycosyl transferase family 2]	18.1893	4.47658	11.3613	5.39206	-2.02262	1.34961e-17	down	-0.678952	0.00020936		-1.07522	1.47157e-05	down	0.268439	0.472603
LPST_RS04935	LPST_C0984	933	glycosyl transferase family 2]	37.1285	8.23685	17.7482	9.46574	-2.17236	1.36293e-38	down	-1.06485	8.27671e-16	down	-0.906888	1.79488e-06		0.200624	0.465715
LPST_RS04940	LPST_C0985	1134	UDP-galactopyranose mutase]	47.7574	27.7428	19.3845	6.19496	-0.783609	1.47673e-13		-1.30082	1.47633e-32	down	-1.64573	4.63192e-19	down	-2.16295	2.68953e-34	down
LPST_RS04945	LPST_C0986	1134	hypothetical protein]	38.8083	27.0016	13.4923	4.51347	-0.523318	4.4203e-06		-1.52423	1.40447e-33	down	-1.57982	6.05256e-13	down	-2.58074	6.97719e-41	down
LPST_RS04950	LPST_C0987	633	hypothetical protein]	17.4195	15.5551	11.4736	4.12215	-0.163315	0.495137		-0.602389	0.00739708		-1.47685	3.13857e-06	down	-1.91592	4.88251e-10	down
LPST_RS04955	LPST_C0988	1221	hypothetical protein]	26.4529	15.44	11.1033	3.94529	-0.776754	1.86544e-08		-1.25243	7.52938e-19	down	-1.49279	8.92204e-11	down	-1.96847	9.18661e-19	down
LPST_RS04960	LPST_C0990	1110	polysaccharide biosynthesis protein]	24.4389	13.7386	11.1668	4.159	-0.830944	4.8437e-08		-1.12997	8.52921e-14	down	-1.42491	2.30176e-09	down	-1.72393	4.65357e-13	down
LPST_RS04965	LPST_C0991	1080	acetyltransferase]	13.101	7.11572	7.53176	4.925	-0.880597	4.1498e-05		-0.79862	7.64198e-05		-0.612864	0.0208528		-0.530887	0.070043
LPST_RS04970	LPST_C0992	777	DUF4422 domain-containing protein]	13.4377	8.49971	9.22256	11.4954	-0.660795	0.00712241		-0.543042	0.0182177		0.317813	0.202672		0.435566	0.10664
LPST_RS04975	LPST_C0993	747	AraC family transcriptional regulator]	17.6349	11.5738	13.0931	12.8975	-0.607578	0.00491804		-0.429632	0.0332668		-0.0217163	0.928237		0.15623	0.555489
LPST_RS04980	LPST_C0994	3141	LPXTG cell wall anchor domain-containing protein]	117.152	94.8848	106.918	73.5834	-0.304132	3.96616e-16		-0.131872	0.000191198		-0.539057	4.33817e-44		-0.366796	5.32162e-18
LPST_RS04985	LPST_C0995	441	MarR family transcriptional regulator]	118.822	104.285	124.505	93.7589	-0.188265	0.0681844		0.0673984	0.496876		-0.409172	2.07162e-05		-0.153508	0.179345
LPST_RS04990	LPST_C0996	1422	flippase]	20.9982	11.2309	20.4978	11.9273	-0.902793	6.97456e-10		-0.0347964	0.803332		-0.781208	2.06977e-08		0.0867892	0.664196
LPST_RS04995	LPST_C0997	678	sugar transferase]	126.077	125.037	130.258	119.601	-0.0119505	0.893635		0.0470747	0.549253		-0.123146	0.102519		-0.0641207	0.459934
LPST_RS05000	LPST_C0998	306	hypothetical protein]	143.819	125.572	119.306	83.632	-0.195743	0.0836994		-0.269591	0.0113874		-0.512535	1.9422e-05		-0.586382	2.73762e-06
LPST_RS05005	LPST_C0999	228	DUF2922 domain-containing protein]	6.41974	5.79323	5.5214	6.60253	-0.148147	0.832484		-0.217479	0.738253		0.257984	0.684623		0.188651	0.786807
LPST_RS05010	LPST_C1000	213	hypothetical protein]	3.20685	3.94622	4.0917	2.827	0.299312	0.747679		0.351542	0.680079		-0.53343	0.538303		-0.4812	0.613734
LPST_RS05015	LPST_C1001	195	hypothetical protein]	4.50369	2.46313	3.9728	3.60261	-0.870613	0.350828		-0.180953	0.828157		-0.141112	0.874074		0.548547	0.603464
LPST_RS05020	LPST_C1002	549	sigma-70 family RNA polymerase sigma factor]	5.1545	2.18721	6.17357	6.03247	-1.23674	0.0184475		0.260274	0.531364		-0.0333562	0.935587		1.46366	0.00398999
LPST_RS05025	LPST_C1003	759	hypothetical protein]	18.7703	21.8323	20.1584	45.7497	0.218012	0.25168		0.102928	0.590623		1.18238	2.63657e-18	up	1.0673	3.38294e-14	up
LPST_RS05030	LPST_C1004	804	recombination regulator RecX]	66.0243	64.0714	66.485	80.0121	-0.0433168	0.69381		0.0100334	0.924685		0.267189	0.0023251		0.320539	0.000625355
LPST_RS05035	LPST_C1005	549	DUF402 domain-containing protein]	554.197	515.963	796.567	740.897	-0.103133	0.0128264		0.523396	7.68562e-55		-0.104523	0.00136257		0.522007	3.06556e-45
LPST_RS05040	LPST_C1006	732	gamma-D-glutamate-meso-diaminopimelate muropeptidase]	96.2469	84.481	116.813	84.5917	-0.188114	0.0328004		0.279386	0.000205614		-0.46561	1.3802e-09		0.00189029	0.985372
LPST_RS05045	LPST_C1007	378	XRE family transcriptional regulator]	82.0911	101.335	110.415	71.1536	0.303842	0.0119783		0.427633	0.000106222		-0.633922	2.34848e-08		-0.510131	4.1076e-05
LPST_RS05050	LPST_C1008	246	type II toxin-antitoxin system Phd/YefM family antitoxin]	2278.45	1476.08	1423.03	1090.48	-0.626285	5.17188e-87		-0.679088	8.43246e-111		-0.384003	3.63924e-25		-0.436806	1.50357e-29
LPST_RS05055	LPST_C1009	2541	D-Ala-D-Ala carboxypeptidase]	13.7096	9.78202	10.6326	13.705	-0.486981	0.000147617		-0.366687	0.00237274		0.366203	0.00255217		0.486497	0.000194396
LPST_RS05060	LPST_C1010	927	L-lactate dehydrogenase]	824.324	597.798	712.644	346.22	-0.463554	4.80547e-69		-0.21003	4.58417e-18		-1.04149	1.36032e-265	down	-0.787968	5.52605e-126
LPST_RS05065	LPST_C1011	1194	AI-2E family transporter]	184.045	147.734	154.096	187.268	-0.31706	7.42139e-11		-0.256236	2.68918e-08		0.281283	9.86203e-10		0.342107	2.96595e-12
LPST_RS05070	LPST_C1012	399	glycerol-3-phosphate cytidylyltransferase]	315.24	238.952	265.755	268.629	-0.399729	9.7376e-10		-0.24635	6.20097e-05		0.0155135	0.831595		0.168893	0.0195254
LPST_RS05075	LPST_C1013	1356	gluconate permease]	68.2916	156.473	174.535	123.154	1.19613	2.0718e-98	up	1.35374	1.03673e-146	up	-0.503056	7.20112e-28		-0.345454	7.01684e-12
LPST_RS05080	LPST_C1014	1515	gluconokinase]	64.9245	161.451	171.047	106.188	1.31426	4.82892e-131	up	1.39755	1.98743e-168	up	-0.687771	2.36298e-52		-0.604479	1.06824e-35
LPST_RS05085	LPST_C1015	897	decarboxylating 6-phosphogluconate dehydrogenase]	37.9659	92.7691	102.775	77.7582	1.28894	3.94369e-44	up	1.43671	2.94757e-63	up	-0.402416	4.22826e-08		-0.25465	0.0018805
LPST_RS05090	LPST_C1016	1323	NAD(P)/FAD-dependent oxidoreductase]	350.713	481.219	288.974	1048.42	0.456404	3.77175e-56		-0.279352	7.01982e-19		1.8592	0	up	1.12345	0	up
LPST_RS05095	LPST_C1017	1578	peptide chain release factor 3]	215.319	121.676	239.392	174.705	-0.823434	3.60196e-85		0.1529	1.11177e-05		-0.454454	1.61291e-36		0.521879	5.03343e-31
LPST_RS05100	LPST_C1019	1455	hypothetical protein]	8.24903	6.18958	7.85344	9.38058	-0.414384	0.064424		-0.0708997	0.750416		0.256353	0.198844		0.599836	0.00548899
LPST_RS05105	LPST_C1020	1026	hypothetical protein]	166.152	233.368	188.2	190.251	0.490098	8.3723e-25		0.179758	0.000263292		0.0156375	0.773364		-0.294703	4.04506e-10
LPST_RS05110	LPST_C1021	882	LysR family transcriptional regulator]	114.507	84.2723	67.3027	76.6911	-0.442307	1.81182e-09		-0.7667	1.17494e-25		0.188394	0.0279687		-0.135999	0.126683
LPST_RS05115	LPST_C1022	846	sulfite exporter TauE/SafE family protein]	154.444	78.9164	93.0596	71.4134	-0.968687	9.61042e-44		-0.730857	2.65281e-30		-0.381959	1.55776e-06		-0.144129	0.125511
LPST_RS05120	LPST_C1023	381	DUF1634 domain-containing protein]	166.219	81.9428	96.8369	70.0665	-1.02039	1.02035e-23	down	-0.779456	5.41459e-17		-0.466832	8.50088e-05		-0.225893	0.104519
LPST_RS05125	LPST_C1024	1644	peptide ABC transporter substrate-binding protein]	7113.78	6050.12	6156.56	3329.47	-0.233652	1.66067e-289		-0.208491	1.25796e-257		-0.886833	0		-0.861672	0
LPST_RS05130	LPST_C1025	930	ABC transporter permease]	1342.51	1184.12	1215.36	948.333	-0.181117	6.12545e-20		-0.143557	2.19271e-14		-0.357912	5.63183e-69		-0.320352	2.15276e-49
LPST_RS05135	LPST_C1026	1035	ABC transporter permease]	1603.61	1506.02	1493.72	1116.55	-0.0905846	1.23292e-07		-0.102414	2.9765e-10		-0.419865	4.59749e-126		-0.431695	1.66886e-120
LPST_RS05140	LPST_C1027	1080	ABC transporter ATP-binding protein]	2026.41	1917.58	1888.77	1327.61	-0.0796433	8.66626e-08		-0.101481	6.24926e-13		-0.508612	1.08896e-235		-0.53045	1.20115e-232
LPST_RS05145	LPST_C1028	966	ABC transporter ATP-binding protein]	2480.21	2247.17	2249.3	1700.38	-0.142352	9.99528e-24		-0.140983	1.27092e-25		-0.403621	2.34469e-164		-0.402253	4.72851e-147
LPST_RS05150	LPST_C1029	390	MarR family transcriptional regulator]	768.63	877.184	903.066	1064.83	0.19059	7.36515e-07		0.232542	1.17428e-10		0.237717	1.06939e-12		0.27967	3.13788e-15
LPST_RS05155	LPST_C1030	552	integrase]	13.6117	17.4026	21.5778	41.6342	0.354454	0.160203		0.6647	0.00221655		0.948222	4.15014e-09		1.25847	2.17759e-12	up
LPST_RS05160	LPST_C1031	2220	ATP-dependent Clp protease ATP-binding subunit]	1968.87	1183.63	817.356	1327.35	-0.734151	0		-1.26833	0	down	0.699516	0		0.165332	1.71045e-37
LPST_RS05165	LPST_C1032	198	hypothetical protein]	972.35	1152.26	964.456	955.432	0.244921	2.5578e-07		-0.0117597	0.829175		-0.0135623	0.804348		-0.270243	2.1361e-08
LPST_RS05170	LPST_C1033	267	phosphocarrier protein HPr]	4059.98	5881.56	4929.61	5886.19	0.534725	3.76552e-182		0.280001	1.61778e-51		0.255859	3.94703e-51		0.00113452	0.955096
LPST_RS05175	LPST_C1034	1731	phosphoenolpyruvate--protein phosphotransferase]	5035.6	7979.1	6035.1	7463.57	0.664063	0		0.261215	0		0.306487	0		-0.0963608	4.64609e-61
LPST_RS05180	LPST_C1035	1179	glycosyltransferase family 4 protein]	576.376	395.472	384.473	463.913	-0.543432	7.84192e-82		-0.584128	8.18567e-103		0.270972	1.32911e-20		0.230277	6.04649e-14
LPST_RS05185	LPST_C1036	1023	glycosyl transferase]	684.872	412.584	388.862	466.868	-0.731147	3.978e-142		-0.816576	4.6075e-190		0.263755	2.6554e-17		0.178326	5.74043e-08
LPST_RS05190	LPST_C1037	1056	UPF0104 family protein]	828.506	466.552	432.006	559.289	-0.828473	1.28289e-219		-0.939459	1.99354e-300		0.372542	2.21874e-39		0.261555	9.21189e-19
LPST_RS05195	LPST_C1038	1239	D-alanyl-D-alanine carboxypeptidase]	169.721	75.0123	104.184	87.4795	-1.17797	3.1354e-95	down	-0.704039	4.84042e-45		-0.252113	3.65562e-05		0.221818	0.00188337
LPST_RS05200	LPST_C1039	1188	pyridoxal phosphate-dependent aminotransferase]	189.41	208.721	228.072	156.62	0.140061	0.00219301		0.267975	9.63565e-11		-0.542222	3.52958e-36		-0.414308	9.67133e-19
LPST_RS05205	LPST_C1040	237	DUF1797 domain-containing protein]	586.303	439.272	514.829	501.369	-0.416533	2.22835e-11		-0.187554	0.0013369		-0.0382219	0.570516		0.190757	0.00513077
LPST_RS05210	LPST_C1041	2106	LTA synthase family protein]	1077.18	431.162	603.874	699.221	-1.32095	0	down	-0.834938	0		0.2115	1.1012e-33		0.697516	1.34585e-269
LPST_RS15360	LPST_C1042	288	hypothetical protein]	0.338819	0.833874	1.00872	0.696933	1.29931	0.51325		1.57393	0.364182		-0.53343	0.725485		-0.258808	0.884784
LPST_RS05295	LPST_C1043	543	adenine phosphoribosyltransferase]	8.26644	19.239	3.92341	3.51162	1.21869	3.86914e-06	up	-1.07516	0.00481006		-0.159971	0.763326		-2.45382	5.53203e-14	down
LPST_RS05300	LPST_C1044	1074	guanine permease]	7.45024	17.3297	3.87708	4.39185	1.21788	4.99256e-10	up	-0.942316	0.000673541		0.179857	0.609875		-1.98034	1.11661e-18	down
LPST_RS05305	LPST_C1045	522	hypothetical protein]	71.4091	89.0232	84.9642	66.3288	0.318073	0.00357903		0.250747	0.018091		-0.357219	0.000832961		-0.424545	0.000144062
LPST_RS05310	LPST_C1046	519	GNAT family N-acetyltransferase]	482.259	283.652	405.819	212.319	-0.765688	8.36193e-56		-0.248972	7.47711e-09		-0.934605	1.18751e-71		-0.417889	8.96996e-12
LPST_RS05315	LPST_C1047	837	metallophosphoesterase]	57.1257	51.7898	72.1938	50.1193	-0.141471	0.195715		0.337736	0.000187314		-0.52651	1.29274e-08		-0.0473037	0.705877
LPST_RS15580		198	hypothetical protein]	9.36374	1.81936	7.8252	6.58919	-2.36365	0.0023775		-0.258956	0.649849		-0.248028	0.691731		1.85667	0.0359975
LPST_RS05320	LPST_C1048	1326	divalent metal cation transporter MntH]	42.0933	57.6844	42.8682	45.6381	0.45459	8.95615e-08		0.0263171	0.794302		0.0903302	0.334072		-0.337943	7.88539e-05
LPST_RS05325	LPST_C1049	975	ferrochelatase]	53.644	81.0371	51.2491	58.1564	0.595167	2.63639e-12		-0.0658902	0.518751		0.182413	0.0528722		-0.478644	1.79232e-08
LPST_RS05330	LPST_C1050	1383	amino acid permease]	74.9313	36.4661	74.7108	34.8316	-1.03901	4.20906e-39	down	-0.00425184	0.959218		-1.10092	1.73968e-46	down	-0.0661627	0.56237
LPST_RS05335	LPST_C1051	930	homocysteine S-methyltransferase]	134.094	113.106	128.491	53.3087	-0.245573	0.000159888		-0.0615737	0.337741		-1.26923	7.62818e-67	down	-1.08523	1.11516e-41	down
LPST_RS05340	LPST_C1052	1497	poly(glycerol-phosphate) alpha-glucosyltransferase]	44.1294	32.3255	30.5324	27.4192	-0.449064	9.56096e-07		-0.531397	1.51703e-09		-0.155153	0.144031		-0.237487	0.0300824
LPST_RS05345	LPST_C1053	720	hypothetical protein]	80.639	49.6989	66.5754	60.912	-0.698265	4.88498e-12		-0.276489	0.002671		-0.128263	0.218842		0.293513	0.0106052
LPST_RS05350	LPST_C1054	1188	methionine adenosyltransferase]	790.989	563.294	835.096	698.285	-0.489769	1.8081e-93		0.078284	0.000244339		-0.258126	2.91523e-33		0.309927	2.7866e-35
LPST_RS05355	LPST_C1055	1503	MFS transporter]	14.6727	17.5763	5.60533	11.9522	0.260493	0.0773479		-1.38826	2.47187e-15	down	1.0924	5.28146e-09	up	-0.556352	0.000247965
LPST_RS05360	LPST_C1056	9249	cell shape-determining protein MreB]	2.74309	1.79162	1.89507	3.42883	-0.614531	6.13288e-05		-0.53355	0.000220333		0.855468	2.25648e-10		0.936449	9.44479e-11
LPST_RS05365	LPST_C1057	1635	hypothetical protein]	50.5506	44.5793	34.115	47.816	-0.181353	0.0251936		-0.567321	5.88759e-13		0.487087	1.5778e-09		0.101119	0.24978
LPST_RS05370	LPST_C1058	1509	poly(glycerol-phosphate) alpha-glucosyltransferase]	88.2035	68.0361	53.3918	62.7822	-0.374535	3.37271e-09		-0.724216	2.23704e-30		0.233736	0.0011091		-0.115945	0.124572
LPST_RS05375	LPST_C1059	1527	accessory Sec system glycosyltransferase Asp1]	74.6388	63.6168	45.7867	41.4052	-0.230516	0.000723229		-0.704998	4.81239e-25		-0.145114	0.0870818		-0.619596	1.62583e-15
LPST_RS05380	LPST_C1060	198	hypothetical protein]	54.2111	46.0905	39.126	34.9734	-0.23412	0.326238		-0.47046	0.0367982		-0.161871	0.552314		-0.398211	0.134628
LPST_RS05385	LPST_C1061	597	SAM-dependent methyltransferase]	170.969	106.803	131.225	113.639	-0.678787	2.72367e-19		-0.381699	3.33674e-08		-0.207584	0.00878427		0.0895036	0.349255
LPST_RS05390	LPST_C1062	651	PAP2 family protein]	70.1497	68.9848	67.2355	55.3436	-0.024158	0.843605		-0.061214	0.578127		-0.280806	0.00889294		-0.317862	0.00505021
LPST_RS05395	LPST_C1063	2427	leucine--tRNA ligase]	405.598	686.526	526.837	486.492	0.759264	0		0.377307	5.79711e-87		-0.114941	7.70473e-10		-0.496898	1.86539e-166
LPST_RS05400	LPST_C1064	1671	polysaccharide biosynthesis protein]	214.956	123.886	222.997	185.522	-0.795026	9.00131e-85		0.0529828	0.144245		-0.265436	6.22654e-14		0.582572	3.96583e-42
LPST_RS05405	LPST_C1065	741	rRNA pseudouridine synthase]	367.011	220.386	342.915	277.78	-0.735794	1.48178e-56		-0.0979735	0.0188843		-0.303908	1.95289e-12		0.333913	6.48467e-11
LPST_RS05410	LPST_C1066	837	NAD(P)H-hydrate dehydratase]	74.38	104.727	74.392	54.1959	0.493652	5.5669e-10		0.00023406	0.998016		-0.456963	4.3496e-07		-0.950381	2.62993e-28
LPST_RS05415	LPST_C1067	1404	dipeptidase PepV]	414.02	446.871	365.966	417.66	0.110157	9.81099e-05		-0.17799	1.6127e-10		0.190617	8.22261e-12		-0.0975295	0.000734342
LPST_RS05420	LPST_C1068	507	universal stress protein]	516.577	525.311	446.94	482.987	0.0241869	0.618355		-0.208904	6.63689e-07		0.111905	0.0111606		-0.121186	0.00717683
LPST_RS05425	LPST_C1069	1101	ABC transporter ATP-binding protein]	1.68394	2.39937	2.99042	3.00802	0.510816	0.310667		0.828507	0.0567005		0.00846399	0.983791		0.326155	0.47903
LPST_RS05430	LPST_C1070	966	sugar ABC transporter permease]	1.81826	1.86456	5.01226	3.94785	0.0362778	0.953848		1.4629	0.000162833	up	-0.344396	0.317469		1.08223	0.0157298
LPST_RS05435	LPST_C1071	831	carbohydrate ABC transporter permease]	1.99622	0.866988	2.21408	0.241536	-1.20319	0.0829576		0.149436	0.794025		-3.19639	0.0001853	down	-1.84377	0.129246
LPST_RS05445	LPST_C1072	687	glycerophosphoryl diester phosphodiesterase]	113.204	78.1292	91.9034	75.5245	-0.534993	3.21771e-10		-0.300736	0.000143889		-0.283175	0.00139681		-0.0489183	0.66168
LPST_RS05450	LPST_C1073	648	deoxynucleoside kinase]	1133.16	750.486	1138.43	795.278	-0.594457	1.32676e-103		0.00669245	0.810923		-0.517515	1.15115e-88		0.0836346	0.00955803
LPST_RS05455	LPST_C1074	381	large conductance mechanosensitive channel protein MscL]	373.16	297.2	269.415	339.533	-0.328359	7.31032e-08		-0.469965	1.48364e-15		0.333721	5.10291e-08		0.192115	0.0031913
LPST_RS05460	LPST_C1075	2952	YhgE/Pip domain-containing protein]	4.29722	3.33549	3.93646	4.41958	-0.365504	0.0926064		-0.126505	0.547464		0.16701	0.419125		0.406008	0.0646939
LPST_RS15585	LPST_C1076	168	hypothetical protein]	11.0358	22.1572	13.2574	11.3501	1.00558	0.022323		0.264606	0.609029		-0.224102	0.665572		-0.965077	0.0312648
LPST_RS05465	LPST_C1077	738	ABC transporter permease]	14.28	17.4097	16.6643	11.8309	0.285892	0.186607		0.222769	0.286665		-0.494208	0.0192351		-0.557331	0.0121922
LPST_RS05470	LPST_C1078	858	ABC transporter ATP-binding protein]	9.43955	14.6948	14.5594	10.878	0.638518	0.00398476		0.62516	0.00303768		-0.420536	0.0437834		-0.433894	0.052764
LPST_RS05475	LPST_C1079	987	ABC transporter ATP-binding protein]	12.8525	15.8157	13.3433	11.8966	0.299312	0.124514		0.0540668	0.797129		-0.165565	0.420724		-0.410811	0.0395657
LPST_RS05485	LPST_C1080	804	peptide-methionine (S)-S-oxide reductase]	37.5028	27.7792	33.7243	35.8245	-0.432992	0.00167465		-0.153208	0.243077		0.0871566	0.532189		0.36694	0.010583
LPST_RS05490	LPST_C1082	393	MerR family DNA-binding transcriptional regulator]	16.6358	11.305	21.1908	6.63949	-0.557324	0.073968		0.349147	0.17336		-1.67429	3.82775e-08	down	-0.767821	0.0549654
LPST_RS05495	LPST_C1083	642	NAD(P)-dependent oxidoreductase]	28.7268	16.8333	31.9773	12.8184	-0.771077	2.92987e-05		0.15465	0.336336		-1.31884	3.20689e-13	down	-0.393109	0.106658
LPST_RS05500	LPST_C1084	939	EamA/RhaT family transporter]	22.1348	16.1127	31.6602	14.4285	-0.458117	0.00635113		0.516357	0.000100225		-1.13375	6.66168e-15	down	-0.159272	0.44384
LPST_RS05505	LPST_C1085	822	Cof-type HAD-IIB family hydrolase]	50.9268	134.394	146.316	107.073	1.39997	7.75261e-66	up	1.52259	1.9723e-89	up	-0.450484	2.64283e-12		-0.327865	3.35937e-06
LPST_RS05510	LPST_C1086	609	hypothetical protein]	454.893	602.952	684.537	574.301	0.406518	7.76895e-27		0.589602	1.33921e-64		-0.253322	3.1519e-14		-0.0702375	0.0728743
LPST_RS15590	LPST_C1087	177	peptide pheromone precursor]	1.6539	0	1.6413	2.26799	0	0		-0.0110283	0.994685		0.46657	0.716003		NA	NA
LPST_RS05515	LPST_C1088	1263	GHKL domain-containing protein]	203.272	103.82	114.088	123.72	-0.969326	8.79083e-85		-0.833265	7.47986e-73		0.116927	0.0362957		0.252988	1.67781e-05
LPST_RS05520	LPST_C1089	768	DNA-binding response regulator]	382.315	191.218	182.326	187.78	-0.999547	9.0532e-102		-1.06824	2.64755e-125	down	0.0425252	0.488521		-0.0261721	0.700493
LPST_RS05525	LPST_C1090	339	membrane protein]	247.26	127.87	120.546	210.486	-0.951347	1.00162e-27		-1.03644	5.75551e-35	down	0.804139	9.97547e-20		0.719043	7.03272e-15
LPST_RS05530	LPST_C1091	372	hypothetical protein]	406.846	237.573	232.461	292.712	-0.776109	4.81045e-35		-0.807495	2.94696e-41		0.332496	6.83763e-07		0.30111	2.25416e-05
LPST_RS05535	LPST_C1092	666	CPBP family intramembrane metalloprotease]	364.24	174.888	182.914	246.978	-1.05846	1.70936e-92	down	-0.993723	2.9552e-92		0.433217	2.6015e-15		0.497951	1.58435e-17
LPST_RS05540	LPST_C1093	480	MarR family transcriptional regulator]	2126.02	2831.83	2396.92	4224.67	0.413579	5.98136e-99		0.173021	1.1591e-18		0.81766	0		0.577102	4.00044e-265
LPST_RS05545	LPST_C1094	513	hypothetical protein]	123.639	125.227	48.1353	90.5769	0.0184114	0.858756		-1.36097	1.46903e-40	down	0.912048	3.64772e-16		-0.467334	7.65045e-07
LPST_RS05550	LPST_C1095	288	hypothetical protein]	278.848	262.67	278.742	340.104	-0.0862284	0.309991		-0.000548582	0.995493		0.287042	4.74738e-05		0.372722	7.43767e-07
LPST_RS05555	LPST_C1096	2271	excinuclease ABC subunit UvrA]	100.974	113.416	109.928	78.307	0.167629	0.000174703		0.122563	0.004682		-0.489341	6.04197e-28		-0.534407	2.68921e-30
LPST_RS05570	LPST_C1097	426	hypothetical protein]	387.8	270.598	241.865	285.291	-0.519163	2.64427e-19		-0.681112	1.04194e-33		0.238233	0.000155339		0.0762848	0.279561
LPST_RS15595	LPST_C1098	120	hypothetical protein]	9.758	7.00454	6.45579	4.1816	-0.478295	0.541399		-0.595991	0.417274		-0.626539	0.499716		-0.744235	0.446145
LPST_RS05575	LPST_C1099	1071	membrane protein]	259.94	184.097	172.878	204.934	-0.497713	2.03943e-29		-0.588425	2.08389e-43		0.245403	1.19941e-07		0.154691	0.00180273
LPST_RS05580	LPST_C1100	516	GtrA family protein]	273.451	240.854	307.026	313.523	-0.183125	0.00274115		0.167077	0.00223063		0.0302117	0.606782		0.380413	5.97499e-11
LPST_RS05585	LPST_C1101	360	DUF1516 domain-containing protein]	223.35	135.088	141.489	149.144	-0.72541	3.15525e-17		-0.65861	3.91146e-16		0.0760088	0.449643		0.142809	0.176078
LPST_RS05590	LPST_C1102	1857	bifunctional homocysteine S-methyltransferase/methylenetetrahydrofolate reductase]	81.3429	59.2953	62.8371	39.0193	-0.4561	2.81573e-14		-0.372401	4.14354e-11		-0.68743	3.03746e-24		-0.603731	1.09414e-16
LPST_RS05595	LPST_C1103	2307	5-methyltetrahydropteroyltriglutamate--homocysteine S-methyltransferase]	79.4344	58.4514	55.6172	42.4577	-0.442527	3.36557e-16		-0.514233	5.36875e-23		-0.389507	3.04628e-10		-0.461213	7.97132e-13
LPST_RS05600	LPST_C1105	1638	sulfotransferase family protein]	3.27649	3.59207	3.66538	3.12471	0.132662	0.692883		0.161808	0.6012		-0.230238	0.45625		-0.201092	0.556232
LPST_RS05605	LPST_C1106	1176	sulfate adenylyltransferase]	4.64667	2.9611	6.34051	3.92558	-0.650062	0.0600259		0.448403	0.10043		-0.691692	0.0134187		0.406773	0.288975
LPST_RS05610	LPST_C1107	624	adenylyl-sulfate kinase]	9.06993	5.77297	13.5013	11.419	-0.651778	0.0547608		0.573934	0.0262113		-0.241664	0.34825		0.984049	0.00195256
LPST_RS05615	LPST_C1108	957	bifunctional oligoribonuclease/PAP phosphatase NrnA]	3.77268	3.63872	6.27365	5.76772	-0.0521601	0.905111		0.733715	0.0193039		-0.121304	0.69639		0.664571	0.0597519
LPST_RS05620	LPST_C1109	1740	aryl-sulfate sulfotransferase]	11.5526	8.55727	11.2976	10.1512	-0.432992	0.0111549		-0.0321929	0.849515		-0.154372	0.35294		0.246428	0.189424
LPST_RS05625	LPST_C1111	1776	sodium:sulfate symporter]	2.03292	2.16356	2.18101	3.16445	0.0898589	0.833578		0.101446	0.79515		0.53696	0.0940395		0.548547	0.114492
LPST_RS05630	LPST_C1112	1392	MATE family efflux transporter]	13.6696	15.8724	29.705	27.5409	0.215544	0.186274		1.11973	4.1336e-20	up	-0.109131	0.336455		0.795059	6.13058e-10
LPST_RS05635	LPST_C1113	246	hypothetical protein]	272.113	158.639	293.266	235.394	-0.778457	2.73362e-16		0.108004	0.197664		-0.317136	0.000129275		0.569324	1.65261e-08
LPST_RS05650	LPST_C1114	447	GNAT family N-acetyltransferase]	18.9921	8.8648	15.5979	18.8593	-1.09924	0.000142706	down	-0.284047	0.262389		0.273925	0.286904		1.08912	0.000218985	up
LPST_RS05655	LPST_C1115	1689	arginine--tRNA ligase]	203.653	137.283	232.718	131.256	-0.568963	1.38151e-45		0.192473	1.59222e-08		-0.826198	7.00956e-108		-0.0647625	0.197651
LPST_RS05660	LPST_C1116	477	hypothetical protein]	9.81937	7.55206	11.3687	14.938	-0.37876	0.306205		0.211364	0.516478		0.393925	0.160873		0.984049	0.00195256
LPST_RS05665	LPST_C1117	1995	ABC transporter ATP-binding protein]	3.08147	2.52795	2.66969	3.82318	-0.28565	0.37185		-0.206948	0.49558		0.518101	0.0573913		0.596802	0.0432965
LPST_RS05670	LPST_C1118	657	hypothetical protein]	66.2415	82.6106	37.8799	91.6515	0.318591	0.00154932		-0.806304	1.03712e-12		1.27473	1.56659e-34	up	0.149832	0.130651
LPST_RS05675	LPST_C1119	2556	PRD domain-containing protein]	1.1453	0.751661	1.02293	1.88466	-0.607578	0.205597		-0.163031	0.719803		0.881608	0.0142836		1.32615	0.00117725
LPST_RS05680	LPST_C1120	471	DUF3284 domain-containing protein]	2.27894	1.27471	4.31757	4.68765	-0.838191	0.316201		0.921858	0.104487		0.118647	0.818651		1.8787	0.00505107
LPST_RS05685	LPST_C1121	339	PTS lactose/cellobiose transporter subunit IIA]	0	0.708424	0.285655	1.18417	0	0		0	0		2.05153	0.196202		0.741192	0.608027
LPST_RS05690	LPST_C1122	300	PTS sugar transporter subunit IIB]	0	0.400259	1.61395	1.00358	0	0		3.3109	0.0575441		-0.685433	0.566785		1.32615	0.464002
LPST_RS05695	LPST_C1123	1356	PTS sugar transporter subunit IIC]	3.88593	8.94385	6.85571	6.73497	1.20264	7.98196e-07	up	0.819047	0.00116118		-0.0256351	0.917357		-0.409225	0.0733502
LPST_RS05700	LPST_C1124	1473	6-phospho-beta-glucosidase]	9.93686	17.0375	15.252	17.1693	0.777853	7.68652e-07		0.618134	6.85972e-05		0.170832	0.23894		0.011113	0.945135
LPST_RS05705	LPST_C1125	1149	MFS transporter]	4.67093	4.70279	3.03405	3.84314	0.00980561	0.978766		-0.622463	0.0582424		0.341039	0.345966		-0.291229	0.411537
LPST_RS05710	LPST_C1126	612	L,D-transpeptidase]	4.78333	4.31652	4.74691	5.57547	-0.148147	0.758705		-0.0110283	0.981946		0.232105	0.578402		0.369223	0.414416
LPST_RS05715	LPST_C1127	243	D-alanine--poly(phosphoribitol) ligase subunit 2]	1212.32	726.891	591.781	540.201	-0.737961	1.85578e-61		-1.03464	2.22391e-119	down	-0.131568	0.0236143		-0.428242	1.74472e-14
LPST_RS05720	LPST_C1128	1452	PLP-dependent aminotransferase family protein]	46.5723	50.3632	35.3468	33.1072	0.112899	0.199515		-0.397891	3.40799e-06		-0.094434	0.3535		-0.605224	1.59228e-11
LPST_RS05725	LPST_C1129	609	Amino acid efflux protein]	3.36483	1.97172	3.65722	4.2846	-0.771077	0.190635		0.120216	0.81696		0.22841	0.633601		1.1197	0.0427831
LPST_RS05730	LPST_C1130	1122	aminotransferase]	46.2679	23.9727	47.2965	31.2167	-0.948615	1.41079e-17		0.0317214	0.762898		-0.599416	1.95788e-09		0.380921	0.00324213
LPST_RS05735	LPST_C1131	462	arginine repressor]	81.3166	103.444	110.252	77.9841	0.347222	0.0012676		0.439176	1.03452e-05		-0.499546	7.15896e-07		-0.407592	0.000210057
LPST_RS15600	LPST_C1132	123	hypothetical protein]	11.9	2.92873	1.57458	9.79106	-2.02262	0.015368		-2.91792	0.00142115		2.6365	0.0066478		1.74119	0.0556383
LPST_RS05740	LPST_C1133	2130	PBP1A family penicillin-binding protein]	226.725	131.409	138.981	180.928	-0.786876	1.45528e-111		-0.706049	2.5415e-102		0.380522	3.93772e-27		0.46135	1.77854e-34
LPST_RS05745	LPST_C1134	345	YlbF family regulator]	1079.32	852.378	903.811	924.461	-0.340556	6.96988e-20		-0.256029	3.21998e-13		0.0325912	0.425022		0.117119	0.00431868
LPST_RS05750	LPST_C1135	1221	phosphoesterase]	91.2664	63.5301	79.5474	87.865	-0.522644	1.39351e-13		-0.198269	0.00248257		0.143473	0.0340105		0.467848	1.09333e-10
LPST_RS05755	LPST_C1136	2478	hypothetical protein]	123.649	101.422	117.119	129.68	-0.28588	2.90306e-12		-0.0782737	0.0476186		0.146987	0.000114318		0.354593	3.33933e-18
LPST_RS05760	LPST_C1137	981	HD domain-containing protein]	293.337	256.435	253.494	309.669	-0.193963	4.0733e-06		-0.210609	1.4188e-07		0.288776	2.1798e-13		0.272131	6.27739e-11
LPST_RS05765	LPST_C1138	1239	hypothetical protein]	2.7565	5.1365	3.36076	4.37397	0.89795	0.00607913		0.285953	0.44063		0.380155	0.242289		-0.231841	0.478325
LPST_RS05770	LPST_C1139	972	peptidase S41]	10.9426	18.6541	11.8555	14.4549	0.769533	3.55468e-05		0.115605	0.601746		0.285998	0.144399		-0.367929	0.0457853
LPST_RS05775	LPST_C1140	948	LysR family transcriptional regulator]	32.7325	39.8993	39.5315	37.158	0.285637	0.0189798		0.272279	0.0187825		-0.0893298	0.459264		-0.102689	0.430203
LPST_RS15605		330	hypothetical protein]	10.9408	18.1936	16.4329	15.8141	0.733715	0.0266886		0.586873	0.0716719		-0.0553825	0.867343		-0.202224	0.550114
LPST_RS05780		615	NAD(P)H-dependent oxidoreductase]	11.424	14.8389	13.069	11.7493	0.377315	0.145653		0.194086	0.461198		-0.153582	0.566499		-0.33681	0.205367
LPST_RS05785		2439	flavocytochrome c]	14.4029	18.2652	12.586	19.0512	0.342735	0.00216214		-0.194542	0.106283		0.598062	2.22761e-08		0.0607852	0.610073
LPST_RS05790	LPST_C1141	561	hypothetical protein]	140.369	177.013	97.8726	110.913	0.334631	5.24657e-06		-0.520248	8.91233e-11		0.180452	0.0441387		-0.674427	3.29155e-18
LPST_RS05795	LPST_C1142	441	nucleoside 2-deoxyribosyltransferase]	44.9178	20.6937	60.825	43.921	-1.1181	2.12909e-09	down	0.437378	0.00165814		-0.469752	0.000803511		1.08572	1.24022e-08	up
LPST_RS05800		1377	sensor histidine kinase]	22.6057	25.1143	27.6375	22.8849	0.151825	0.242393		0.289945	0.0116708		-0.272232	0.018369		-0.134112	0.318338
LPST_RS05805		693	DNA-binding response regulator]	27.3168	24.9512	30.1829	20.2744	-0.130676	0.469007		0.143946	0.366806		-0.574072	0.000371065		-0.29945	0.114536
LPST_RS05810		666	PAP2 family protein]	7.61886	7.39218	8.86945	6.93166	-0.0435755	0.905612		0.219269	0.478647		-0.355643	0.252006		-0.0927978	0.806974
LPST_RS05815	LPST_C1146	945	glycosyltransferase]	13.6302	12.1984	16.4981	11.8943	-0.160119	0.466528		0.275495	0.134328		-0.472029	0.0111695		-0.0364153	0.88348
LPST_RS05820	LPST_C1147	636	cytochrome o ubiquinol oxidase]	22.4004	22.845	26.6454	18.4622	0.0283509	0.896625		0.250358	0.155476		-0.529314	0.00311436		-0.307306	0.139018
LPST_RS05825	LPST_C1148	996	glycosyltransferase]	31.5469	40.267	43.9461	31.9414	0.3521	0.0028736		0.478234	9.79774e-06		-0.460307	2.26248e-05		-0.334173	0.00548629
LPST_RS05830	LPST_C1149	2037	membrane protein]	36.838	40.7333	49.3455	38.4781	0.145014	0.0753527		0.421723	1.65281e-09		-0.358879	2.87205e-07		-0.0821709	0.340577
LPST_RS05835	LPST_C1150	414	NUDIX hydrolase]	17.2061	13.342	11.2275	8.48441	-0.36695	0.214219		-0.61589	0.0295114		-0.404147	0.25212		-0.653087	0.0638928
LPST_RS05840	LPST_C1151	2550	membrane protein]	137.492	44.8761	18.342	50.6121	-1.61533	2.12381e-254	down	-2.90612	0	down	1.46433	2.16886e-89	up	0.173535	0.00797426
LPST_RS05845	LPST_C1152	1068	bifunctional diaminohydroxyphosphoribosylaminopyrimidine deaminase/5-amino-6-(5-phosphoribosylamino)uracil reductase RibD]	5.29929	5.62162	8.79511	8.45717	0.0851874	0.800912		0.730904	0.00318316		-0.056527	0.819381		0.589189	0.0286373
LPST_RS05850	LPST_C1153	603	riboflavin synthase]	4.53108	12.7446	9.15374	8.65446	1.49196	3.74443e-06	up	1.01451	0.00279612		-0.0809176	0.804324		-0.558368	0.0571407
LPST_RS05855	LPST_C1154	1215	bifunctional 3,4-dihydroxy-2-butanone-4-phosphate synthase/GTP cyclohydrolase II]	13.3319	17.8881	21.8381	22.7149	0.424119	0.00955501		0.711964	7.76748e-07		0.0567884	0.691876		0.344634	0.0189791
LPST_RS05860	LPST_C1155	480	6,7-dimethyl-8-ribityllumazine synthase]	18.093	24.5159	28.4458	22.9988	0.438289	0.0531276		0.65279	0.00124451		-0.306659	0.123016		-0.0921579	0.704064
LPST_RS05865	LPST_C1156	561	nucleotidyltransferase]	32.1788	31.4642	45.9155	28.8016	-0.0323969	0.86813		0.512873	0.000334938		-0.672833	4.33196e-06		-0.127563	0.511093
LPST_RS05870	LPST_C1157	564	hypothetical protein]	11.765	9.36777	7.03956	7.4735	-0.328719	0.285891		-0.740939	0.0128367		0.0862981	0.817349		-0.325922	0.362791
LPST_RS05875	LPST_C1158	642	Crp/Fnr family transcriptional regulator]	3.64785	3.17963	4.67593	4.84597	-0.198187	0.714003		0.358206	0.415875		0.0515327	0.904105		0.607926	0.202824
LPST_RS05880	LPST_C1159	627	TetR/AcrR family transcriptional regulator]	36.8843	22.2153	41.8545	40.0153	-0.73145	7.36133e-06		0.182378	0.19544		-0.064832	0.658582		0.848996	1.39743e-07
LPST_RS05885	LPST_C1160	1317	NADH peroxidase]	6.37197	8.1146	7.72048	7.62023	0.348781	0.143573		0.276953	0.229892		-0.0188566	0.936681		-0.090685	0.721624
LPST_RS05890	LPST_C1161	3288	WxL domain-containing protein]	7.80521	23.9936	11.545	20.267	1.62014	1.73272e-58	up	0.564763	1.55034e-06		0.811862	8.57081e-19		-0.243518	0.00386842
LPST_RS05895	LPST_C1162	372	LPXTG cell wall anchor domain-containing protein]	8.13166	16.4623	10.4126	17.266	1.01754	0.00269317		0.356704	0.353204		0.729605	0.0163444		0.0687669	0.837616
LPST_RS05900	LPST_C1163	1047	DUF916 and DUF3324 domain-containing protein]	9.31996	17.6619	10.2664	15.7199	0.922243	9.31822e-07		0.139531	0.542156		0.614669	0.000807856		-0.168042	0.366917
LPST_RS05905	LPST_C1164	681	WxL domain-containing protein]	9.17051	19.3958	13.2244	13.8527	1.08067	2.35261e-06	up	0.528131	0.0333804		0.0669628	0.787937		-0.485579	0.0262612
LPST_RS05910	LPST_C1165	705	WxL domain-containing protein]	9.55038	13.4555	11.2633	14.947	0.494569	0.052291		0.237999	0.365819		0.408226	0.0734848		0.151657	0.549169
LPST_RS05915	LPST_C1166	897	foldase]	4271.87	2079.61	2521.11	1744.8	-1.03856	0	down	-0.760811	0		-0.530992	2.18431e-282		-0.253246	1.89487e-53
LPST_RS05920	LPST_C1167	342	membrane protein]	203.434	203.641	156.015	144.669	0.00146305	0.98743		-0.382878	5.60791e-06		-0.108932	0.272224		-0.493273	5.73678e-08
LPST_RS05925	LPST_C1168	453	HIT family protein]	198.176	184.225	139.804	117.639	-0.105309	0.184605		-0.503371	1.76339e-11		-0.249046	0.00486524		-0.647109	1.74665e-14
LPST_RS05930	LPST_C1169	738	ABC transporter ATP-binding protein]	165.674	118.939	105.76	131.771	-0.478131	9.48089e-13		-0.647563	3.21697e-23		0.31725	7.74275e-06		0.147817	0.0542897
LPST_RS05935	LPST_C1170	1206	ABC transporter permease]	221.133	160.701	145.737	153.367	-0.460533	1.18095e-24		-0.601544	2.89446e-43		0.0736192	0.157833		-0.0673923	0.222709
LPST_RS05940	LPST_C1171	786	phosphotransferase]	542.401	390.329	449.811	466.552	-0.474668	8.97346e-41		-0.27004	1.96145e-16		0.0527177	0.152709		0.257346	9.19176e-12
LPST_RS05945	LPST_C1172	645	tRNA (guanosine(46)-N7)-methyltransferase TrmB]	254.313	160.29	234.36	117.785	-0.665922	2.8323e-29		-0.117877	0.0292903		-0.992573	4.1997e-57		-0.444528	1.62366e-09
LPST_RS05950	LPST_C1173	324	membrane protein]	399.355	477.346	438.456	541.75	0.257364	9.57967e-06		0.13476	0.0204248		0.305194	5.09817e-09		0.18259	0.00100251
LPST_RS05955	LPST_C1174	642	tRNA-binding protein]	168.409	92.5833	163.657	134.436	-0.863145	3.1376e-30		-0.0412911	0.561523		-0.283754	3.0374e-05		0.5381	4.70485e-11
LPST_RS05960	LPST_C1175	2994	DNA translocase FtsK]	308.319	186.453	268.711	188.717	-0.725608	2.05434e-184		-0.198367	1.88695e-19		-0.509834	5.08451e-94		0.0174067	0.608101
LPST_RS05965	LPST_C1176	1311	UDP-N-acetylmuramate--L-alanine ligase]	563.523	324.329	454.048	296.559	-0.797015	9.19578e-174		-0.31163	8.31959e-36		-0.614526	2.09178e-97		-0.129141	0.000237041
LPST_RS15610	LPST_C1177	165	FeoB-associated Cys-rich membrane protein]	33.1181	82.9628	35.8003	87.5855	1.32485	1.3403e-08	up	0.112354	0.723172		1.29072	2.2083e-09	up	0.0782272	0.721125
LPST_RS05970	LPST_C1178	1989	ferrous iron transport protein B]	69.0762	305.054	112.465	215.904	2.14281	0	up	0.703217	9.74442e-48		0.940914	1.90465e-146		-0.498674	1.12846e-61
LPST_RS05975	LPST_C1179	225	ferrous iron transport protein A]	58.548	158.503	83.9253	92.3297	1.43682	5.77898e-23	up	0.519486	0.00201084		0.137689	0.395951		-0.77964	4.74953e-09
LPST_RS05980	LPST_C1180	798	Fe-S cluster assembly ATPase SufC]	331.87	728.291	364.413	480.538	1.1339	1.2912e-245	up	0.134956	0.000735086		0.399078	2.14773e-29		-0.599865	3.87236e-82
LPST_RS05985	LPST_C1181	1302	Fe-S cluster assembly protein SufD]	249.046	609.704	273.181	374.147	1.29169	0	up	0.133444	0.000207882		0.453748	1.33115e-46		-0.704502	2.41843e-148
LPST_RS05990	LPST_C1182	1239	cysteine desulfurase]	212.487	444.646	237.833	264.706	1.06529	1.24641e-210	up	0.162576	3.97868e-05		0.154446	4.13947e-05		-0.748265	1.28092e-114
LPST_RS05995	LPST_C1183	468	SUF system NifU family Fe-S cluster assembly protein]	174.31	332.267	179.19	208.866	0.930689	1.50979e-48		0.0398358	0.623198		0.221087	0.00171741		-0.669766	1.59887e-27
LPST_RS06000	LPST_C1184	1407	Fe-S cluster assembly protein SufB]	212.776	401.113	232.835	248.364	0.914675	7.35738e-168		0.129976	0.00054367		0.0931457	0.011358		-0.691552	2.07636e-102
LPST_RS06005	LPST_C1185	339	metal-sulfur cluster assembly factor]	134.424	174.272	140.256	154.534	0.374548	0.000104202		0.0612722	0.56996		0.139859	0.158032		-0.173416	0.0816264
LPST_RS06010	LPST_C1186	888	XRE family transcriptional regulator]	224.939	300.465	194.764	220.382	0.41766	8.41537e-21		-0.207807	1.72022e-05		0.178275	0.000290057		-0.447192	6.0052e-23
LPST_RS06015	LPST_C1187	717	BAX inhibitor (BI)-1/YccA family protein]	1404.36	904.686	799.006	1159.65	-0.634425	6.45845e-159		-0.813637	4.61194e-271		0.537412	8.95047e-107		0.3582	4.39915e-46
LPST_RS06020	LPST_C1188	2649	DNA polymerase I]	210.447	204.844	187.715	152.413	-0.0389327	0.217323		-0.164913	6.68446e-09		-0.30056	1.11199e-22		-0.42654	9.54551e-42
LPST_RS06025	LPST_C1189	825	formamidopyrimidine-DNA glycosylase]	168.311	178.152	159.517	133.446	0.0819801	0.184613		-0.0774185	0.197693		-0.257449	2.06928e-05		-0.416848	1.04221e-11
LPST_RS06030	LPST_C1190	594	dephospho-CoA kinase]	121.893	144.942	123.41	101.879	0.249866	0.00155423		0.0178459	0.839861		-0.276603	0.000741229		-0.508623	4.53544e-10
LPST_RS06035	LPST_C1191	516	transcriptional regulator NrdR]	125.757	151.726	136.247	115.334	0.27083	0.00110249		0.115587	0.172766		-0.240405	0.00409308		-0.395648	3.05071e-06
LPST_RS06040	LPST_C1192	1404	helicase DnaB]	164.371	174.044	190.087	152.825	0.0825008	0.079428		0.209707	4.655e-07		-0.314781	8.2861e-14		-0.187575	5.7298e-05
LPST_RS06045	LPST_C1193	936	primosomal protein DnaI]	164.823	161.13	165.637	149.894	-0.0326887	0.609057		0.00710769	0.909487		-0.144076	0.00970946		-0.10428	0.0914916
LPST_RS06050	LPST_C1194	1965	threonine--tRNA ligase]	1294.51	834.678	1088.96	520.638	-0.633116	0		-0.249458	2.92606e-79		-1.0646	0	down	-0.680939	8.42083e-288
LPST_RS06055	LPST_C1195	522	translation initiation factor IF-3]	2088.62	1448.75	2567.66	1054.34	-0.527739	7.40034e-124		0.297903	7.81848e-59		-1.28411	0	down	-0.458473	8.1996e-66
LPST_RS06060	LPST_C1196	195	50S ribosomal protein L35]	1367.62	848.55	1423.25	713.317	-0.688597	1.52114e-49		0.0575249	0.173232		-0.996579	1.67069e-104		-0.250456	1.12561e-05
LPST_RS06065	LPST_C1197	357	50S ribosomal protein L20]	3709.41	2520.62	4125.74	2477.48	-0.557407	1.09666e-165		0.153465	6.54828e-19		-0.735782	0		-0.0249105	0.335964
LPST_RS06070	LPST_C1198	312	hypothetical protein]	4.69135	48.8778	9.31124	30.2362	3.38111	1.84885e-27	up	0.988972	0.0368576		1.69923	3.09375e-09	up	-0.692904	0.000746326
LPST_RS06075	LPST_C1199	1263	replication-associated recombination protein A]	20.7058	29.1876	18.1713	41.7961	0.495318	7.0769e-05		-0.188374	0.181343		1.20171	7.67277e-28	up	0.518016	8.49023e-07
LPST_RS06085	LPST_C1200	348	transcriptional regulator]	19.6282	28.9843	18.6439	37.2018	0.562347	0.023153		-0.0742221	0.800464		0.996671	5.0989e-06		0.360102	0.103639
LPST_RS06090	LPST_C1201	747	aspartate/glutamate racemase family protein]	32.2654	44.2053	26.8343	44.4694	0.454233	0.000557117		-0.265909	0.0688307		0.728733	1.76547e-08		0.00859183	0.950766
LPST_RS06095	LPST_C1202	1314	glycosyl transferase]	11.8819	9.32111	10.1701	11.7619	-0.350191	0.0719805		-0.224432	0.223078		0.209795	0.262418		0.335553	0.0953481
LPST_RS06100	LPST_C1203	483	hypothetical protein]	5.25275	4.97217	5.01226	6.649	-0.0791994	0.880165		-0.0676118	0.889347		0.407677	0.341829		0.419264	0.368872
LPST_RS06105	LPST_C1204	531	YqeG family HAD IIIA-type phosphatase]	185.788	177.29	223.764	160.838	-0.0675452	0.380168		0.268324	2.30519e-05		-0.476371	2.35241e-13		-0.140502	0.0728225
LPST_RS06110	LPST_C1205	1137	ribosome biogenesis GTPase YqeH]	234.467	183.549	242.646	213.339	-0.353217	1.53725e-15		0.0494699	0.245692		-0.185705	6.38995e-06		0.216982	3.37725e-06
LPST_RS06115	LPST_C1206	315	ribosome assembly RNA-binding protein YhbY]	173.166	131.514	183.836	162.485	-0.39694	8.19585e-05		0.0862689	0.363574		-0.178116	0.0561842		0.305093	0.00392501
LPST_RS06120	LPST_C1207	636	nicotinate-nucleotide adenylyltransferase]	241.495	192.578	244.985	224.86	-0.326554	2.50259e-08		0.0207005	0.733567		-0.12367	0.0267712		0.223585	0.000285223
LPST_RS06125	LPST_C1208	618	HD domain-containing protein]	250.582	235.492	270.924	230.597	-0.0896002	0.133905		0.112607	0.0356872		-0.232514	1.29949e-05		-0.0303065	0.653655
LPST_RS06130	LPST_C1209	357	ribosome silencing factor]	239.713	233.429	251.722	232.483	-0.0383289	0.655684		0.0705197	0.352945		-0.114705	0.12641		-0.0058561	0.947007
LPST_RS06135	LPST_C1210	735	class I SAM-dependent methyltransferase]	129.974	90.9977	126.349	104.318	-0.514319	1.63316e-11		-0.0408063	0.590642		-0.276425	0.000137932		0.197088	0.0220267
LPST_RS06140	LPST_C1211	1152	nucleotidyltransferase]	123.415	103.921	140.128	118.566	-0.248023	4.44164e-05		0.183225	0.000706899		-0.241054	9.21744e-06		0.190194	0.00267336
LPST_RS06145	LPST_C1212	555	DNA-binding protein]	567.722	428.602	762.482	719.687	-0.405546	4.18607e-23		0.425518	1.02505e-36		-0.0833321	0.0126193		0.747732	2.67021e-83
LPST_RS15615	LPST_C1213	180	50S ribosomal protein L32]	3709.67	2945.91	3586.19	4372.28	-0.332577	3.36495e-33		-0.0488359	0.0676252		0.285933	4.19799e-32		0.569674	4.00315e-101
LPST_RS06150	LPST_C1214	585	lipoprotein]	53.7107	56.0363	47.3425	109.622	0.0611525	0.661805		-0.182074	0.154823		1.21133	5.71888e-34	up	0.968107	1.20146e-21
LPST_RS06155	LPST_C1215	963	cytochrome c]	47.0167	50.3753	36.3013	66.4887	0.0995427	0.365858		-0.373154	0.000395899		0.87309	2.47883e-20		0.400393	2.15587e-05
LPST_RS06160	LPST_C1216	1437	phosphogluconate dehydrogenase (NADP(+)-dependent, decarboxylating)]	1216.66	952.768	1239.07	626.943	-0.35273	1.21559e-94		0.0263288	0.108932		-0.982848	0		-0.603789	2.41002e-194
LPST_RS06170	LPST_C1218	687	DNA-binding response regulator]	1085.31	640.415	719.018	1000.52	-0.76103	5.37234e-162		-0.59401	4.11003e-116		0.476646	2.55812e-71		0.643666	8.57413e-110
LPST_RS06175	LPST_C1219	1644	sensor histidine kinase]	201.926	127.747	134.947	207.92	-0.660541	4.25341e-57		-0.581434	1.88405e-50		0.623634	6.44384e-58		0.70274	3.17463e-64
LPST_RS06180	LPST_C1220	969	prenyltransferase]	75.3249	207.813	184.48	182.799	1.46408	3.8536e-127	up	1.29226	1.6479e-103	up	-0.0132017	0.815948		-0.185022	0.000337349
LPST_RS06185	LPST_C1221	3186	SMC family ATPase]	34.4256	44.624	38.905	43.0602	0.374339	9.73261e-10		0.176474	0.0044704		0.146402	0.0136071		-0.0514636	0.439724
LPST_RS06190	LPST_C1222	1182	exonuclease SbcCD subunit D]	20.8864	31.3909	28.5104	33.5377	0.587782	2.79447e-06		0.448922	0.000280815		0.234298	0.0385252		0.095438	0.453754
LPST_RS06195	LPST_C1223	579	membrane protein]	5.05596	3.5256	6.02095	4.33326	-0.520116	0.27768		0.252006	0.538088		-0.474536	0.24991		0.297586	0.577649
LPST_RS06200	LPST_C1224	924	membrane protein insertase YidC]	470.792	300.974	398.037	357.554	-0.645449	1.77377e-71		-0.242185	7.96077e-14		-0.154743	1.30269e-05		0.248521	4.28468e-10
LPST_RS06205	LPST_C1225	273	acylphosphatase]	145.476	116.119	104.995	105.873	-0.325179	0.00612566		-0.47046	3.48292e-05		0.0120044	0.931697		-0.133277	0.343795
LPST_RS06210	LPST_C1226	768	RNA methyltransferase]	139.636	122.11	134.286	124.533	-0.193485	0.0061093		-0.0563662	0.420215		-0.108773	0.11944		0.0283459	0.736113
LPST_RS06215	LPST_C1227	510	hydrolase]	756.723	594.032	390.765	696.015	-0.349225	1.68891e-21		-0.953463	1.94355e-136		0.832816	7.19896e-99		0.228578	2.45727e-09
LPST_RS06220	LPST_C1228	360	transcriptional regulator]	721.008	582.377	412.364	565.352	-0.30806	5.3488e-12		-0.806097	1.2204e-69		0.455233	2.58771e-20		-0.0428037	0.43451
LPST_RS06225	LPST_C1229	1047	phenylalanine--tRNA ligase subunit alpha]	181.366	139.231	189.327	101.892	-0.381431	5.26715e-13		0.0619711	0.217534		-0.893837	1.03324e-62		-0.450435	3.10061e-13
LPST_RS06230	LPST_C1230	2418	phenylalanine--tRNA ligase subunit beta]	293.83	259.126	327.916	187.726	-0.181327	6.63326e-12		0.158346	2.46745e-11		-0.804698	7.01402e-207		-0.465025	3.9455e-56
LPST_RS06235	LPST_C1231	1206	endolytic transglycosylase MltG]	713.806	359.138	481.374	366.067	-0.990994	7.86201e-292		-0.568374	9.51591e-124		-0.395051	4.58037e-43		0.0275684	0.465149
LPST_RS06240	LPST_C1232	630	uridine kinase]	970.224	474.593	584.557	493.19	-1.03163	1.13358e-221	down	-0.730975	3.29263e-137		-0.2452	5.09329e-12		0.055452	0.201211
LPST_RS06245	LPST_C1233	483	transcription elongation factor GreA]	1114.59	595.417	790.534	598.618	-0.904546	3.12619e-157		-0.495619	5.59159e-61		-0.401191	1.49884e-29		0.00773624	0.876265
LPST_RS15620	LPST_C1234	216	hypothetical protein]	81.3166	57.2593	43.9353	45.0684	-0.50604	0.00596991		-0.888172	1.16514e-06		0.0367357	0.88027		-0.345395	0.126818
LPST_RS06250	LPST_C1235	723	hypothetical protein]	241.183	141.17	111.168	122.429	-0.772693	7.03955e-40		-1.11738	1.69389e-80	down	0.1392	0.0633397		-0.205492	0.00533626
LPST_RS06255	LPST_C1236	456	LytTR family transcriptional regulator]	164.345	154.047	76.6625	102.999	-0.0933575	0.288879		-1.10014	1.79804e-34	down	0.426042	4.47055e-05		-0.580736	2.11213e-10
LPST_RS06260		303	hypothetical protein]	42.188	160.896	61.362	206.679	1.93123	2.18119e-46	up	0.540511	0.00147065		1.75197	1.1822e-56	up	0.361259	0.000146775
LPST_RS06265	LPST_C1238	2646	membrane protein]	215.517	153.16	186.245	167.378	-0.492756	7.60014e-58		-0.210602	7.4467e-14		-0.15409	4.35019e-07		0.128064	0.000197096
LPST_RS06270	LPST_C1239	2037	penicillin-binding protein 2]	816.807	411.636	504.579	617.276	-0.988625	0		-0.694916	0		0.290836	3.53724e-52		0.584545	1.49542e-168
LPST_RS15625		150	50S ribosomal protein L33]	3909.05	2534.44	4099.43	4291.99	-0.625151	1.11255e-90		0.0686034	0.0127012		0.0662254	0.0142347		0.75998	2.17708e-137
LPST_RS06275	LPST_C1240	567	5-formyltetrahydrofolate cyclo-ligase]	118.92	83.4403	143.12	72.3926	-0.511178	2.15714e-08		0.267236	0.000549681		-0.983317	8.9876e-31		-0.204903	0.0661014
LPST_RS06280	LPST_C1241	684	rhomboid family intramembrane serine protease]	139.522	94.6227	158.422	103.88	-0.560237	3.14744e-13		0.183275	0.0059255		-0.608856	1.82532e-18		0.134656	0.139488
LPST_RS06285	LPST_C1242	222	DUF910 domain-containing protein]	196.918	143.877	304.033	214.731	-0.45276	6.73666e-05		0.626632	1.12475e-12		-0.501698	8.68903e-09		0.577694	2.29685e-07
LPST_RS06290	LPST_C1243	963	glucokinase]	803.439	486.67	844.884	622.368	-0.723243	6.76196e-154		0.0725656	0.00221466		-0.440986	3.919e-73		0.354823	5.68162e-33
LPST_RS06295	LPST_C1244	636	dipeptidase]	37.7432	21.901	34.5629	31.0859	-0.785221	1.10545e-06		-0.126994	0.393774		-0.152964	0.329273		0.505263	0.00415631
LPST_RS06300	LPST_C1245	414	rhodanese-like domain-containing protein]	248.9	218.112	236.245	203.141	-0.190493	0.00825457		-0.0752828	0.284989		-0.2178	0.00200575		-0.10259	0.20618
LPST_RS15630	LPST_C1246	177	DUF3042 domain-containing protein]	1543.09	1190.6	1216.75	1387.44	-0.374128	1.47121e-17		-0.342783	1.57062e-16		0.18939	1.47389e-05		0.220735	1.95394e-06
LPST_RS06310	LPST_C1247	735	glycerophosphodiester phosphodiesterase]	29.2076	34.6347	47.6938	27.445	0.245873	0.102169		0.707458	1.40149e-08		-0.797261	3.47606e-10		-0.335677	0.0287125
LPST_RS06315	LPST_C1248	936	tRNA (adenosine(37)-N6)-dimethylallyltransferase MiaA]	42.2221	57.0883	67.8686	39.7788	0.435196	2.05548e-05		0.684746	7.73202e-14		-0.770744	1.53174e-16		-0.521194	6.23843e-07
LPST_RS06320	LPST_C1249	381	MerR family transcriptional regulator]	249.969	243.307	375.402	146.455	-0.0389681	0.631845		0.586689	8.53128e-23		-1.35798	2.05222e-88	down	-0.732324	1.51186e-19
LPST_RS06325	LPST_C1250	1347	type I glutamate--ammonia ligase]	421.905	396.604	557.513	203.026	-0.089217	0.00291717		0.402088	6.53646e-58		-1.45734	0	down	-0.966033	3.18742e-171
LPST_RS06330	LPST_C1251	888	hypothetical protein]	510.756	414.052	465.101	377.474	-0.302824	1.96925e-19		-0.135093	2.01585e-05		-0.301165	4.088e-19		-0.133434	0.000428148
LPST_RS06335	LPST_C1252	957	hypothetical protein]	594.351	470.399	550.463	466.871	-0.33743	3.20974e-29		-0.11067	9.05674e-05		-0.23762	9.37721e-16		-0.01086	0.781039
LPST_RS06340	LPST_C1253	540	2-deoxyuridine 5-triphosphate nucleotidohydrolase]	854.909	719.8	717.669	595.832	-0.248176	6.36752e-14		-0.252452	1.04752e-15		-0.268414	1.0121e-14		-0.272691	1.03088e-13
LPST_RS06345	LPST_C1254	339	hypothetical protein]	205.522	209.339	318.505	250.452	0.0265463	0.782597		0.632019	7.87394e-20		-0.346781	2.60445e-07		0.258692	0.00140662
LPST_RS06350	LPST_C1255	201	hypothetical protein]	10.6804	10.7532	10.5991	12.9817	0.00980561	0.986636		-0.0110283	0.984697		0.292541	0.542155		0.271707	0.603105
LPST_RS15635		156	hypothetical protein]	3483.48	2828.76	4016.25	3279.66	-0.300362	1.06476e-22		0.205319	1.93595e-14		-0.292302	7.38598e-27		0.213379	1.72748e-11
LPST_RS06360	LPST_C1257	630	TetR/AcrR family transcriptional regulator]	51.2682	37.1669	65.4802	59.8964	-0.464045	0.000496853		0.352994	0.00139413		-0.128588	0.254721		0.688451	7.12728e-08
LPST_RS06365	LPST_C1258	309	50S ribosomal protein L21]	4925.1	3992.49	5745.66	3583.67	-0.302866	3.10819e-62		0.222317	7.02787e-45		-0.681033	0		-0.15585	1.0151e-14
LPST_RS06370	LPST_C1259	336	ribosomal-processing cysteine protease Prp]	4722.75	4014.39	5462.93	3380.23	-0.234449	2.66514e-40		0.210046	1.07177e-41		-0.692554	0		-0.248059	1.7423e-37
LPST_RS06375	LPST_C1260	279	50S ribosomal protein L27]	7990.37	6161.41	8044.75	7173.65	-0.375001	7.58425e-135		0.00978624	0.525962		-0.165341	5.69075e-32		0.219446	8.56658e-44
LPST_RS06380	LPST_C1261	1062	aminopeptidase P family protein]	722.753	569.748	609.653	419.105	-0.34318	3.39854e-40		-0.245515	4.73358e-24		-0.540677	2.57521e-84		-0.443011	1.04357e-49
LPST_RS06385	LPST_C1262	558	elongation factor P]	1631.58	1177.11	1556.85	1050.53	-0.471024	1.9624e-84		-0.0676365	0.0025394		-0.567521	6.44338e-123		-0.164133	3.87858e-09
LPST_RS06390	LPST_C1263	459	Asp23/Gls24 family envelope stress response protein]	2083.41	1484.1	1988.22	1331.12	-0.489358	5.96546e-95		-0.0674705	0.00201133		-0.578838	1.06526e-133		-0.156951	9.63972e-09
LPST_RS06395	LPST_C1264	420	transcription antitermination factor NusB]	1773.4	1393.47	1683.12	1224.61	-0.347832	5.21319e-40		-0.075382	0.0023705		-0.458812	1.9445e-68		-0.186362	2.95205e-10
LPST_RS06400	LPST_C1265	861	bifunctional methylenetetrahydrofolate dehydrogenase/methenyltetrahydrofolate cyclohydrolase]	300.22	256.054	259.806	149.197	-0.22957	2.53183e-07		-0.208583	8.21713e-07		-0.800216	1.12118e-58		-0.77923	7.52415e-50
LPST_RS06405	LPST_C1266	1344	exodeoxyribonuclease 7 large subunit]	223.766	188.783	216.01	142.324	-0.245262	2.6284e-09		-0.0508947	0.211303		-0.60192	2.0013e-46		-0.407552	1.30927e-18
LPST_RS06410	LPST_C1267	231	exodeoxyribonuclease 7 small subunit]	100.115	77.4528	99.7714	61.6922	-0.370262	0.0191079		-0.00495374	0.977319		-0.693538	8.26744e-06		-0.328229	0.0770562
LPST_RS06415	LPST_C1268	891	polyprenyl synthetase family protein]	173.695	145.953	162.482	104.751	-0.251047	1.56605e-05		-0.0962755	0.0868319		-0.63331	6.44372e-26		-0.478538	3.35679e-13
LPST_RS06420	LPST_C1269	819	TlyA family rRNA (cytidine-2'-O)-methyltransferase]	198.139	147.348	188.708	128.42	-0.42728	1.17419e-13		-0.0703558	0.205603		-0.555289	4.64745e-22		-0.198365	0.00331743
LPST_RS06425	LPST_C1270	459	arginine repressor]	548.276	595.942	584.608	440.571	0.120268	0.00582265		0.0925667	0.0278581		-0.408094	8.72746e-22		-0.435796	1.84007e-22
LPST_RS06430	LPST_C1271	1695	DNA repair protein RecN]	131.143	131.058	139.342	84.3721	-0.000930246	0.986436		0.0874938	0.052466		-0.723795	3.41433e-52		-0.635371	1.91041e-35
LPST_RS06435	LPST_C1272	1197	CBS domain-containing protein]	587.355	604.703	635.305	417.28	0.0419932	0.124774		0.113217	3.19421e-06		-0.606435	3.17074e-121		-0.535211	2.81297e-83
LPST_RS06440	LPST_C1273	630	ABC transporter permease]	499.362	593.718	608.535	392.035	0.249693	1.23539e-11		0.285256	2.0909e-16		-0.634359	8.97953e-67		-0.598795	4.32838e-53
LPST_RS06445	LPST_C1274	936	osmoprotectant ABC transporter substrate-binding protein]	627.598	686.855	746.865	450.755	0.130166	2.91483e-06		0.251007	6.46528e-23		-0.728504	8.44412e-154		-0.607662	7.70486e-93
LPST_RS06450	LPST_C1275	654	ABC transporter permease]	589.359	700.821	686.002	450.692	0.249899	5.34264e-14		0.219066	6.10266e-12		-0.606071	6.20741e-72		-0.636904	3.16062e-72
LPST_RS06455	LPST_C1276	336	hypothetical protein]	177.445	155.458	167.159	329.749	-0.190845	0.047551		-0.0861477	0.356913		0.980148	2.41444e-41		1.08485	8.15199e-44	up
LPST_RS06460	LPST_C1277	621	guanylate kinase]	345.065	335.87	414.169	471.895	-0.0389681	0.460307		0.263349	5.84223e-10		0.188246	2.34544e-06		0.490563	1.59831e-29
LPST_RS06465	LPST_C1278	213	DNA-directed RNA polymerase subunit omega]	896.087	784.17	867.44	1065.78	-0.192472	0.000223491		-0.0468735	0.366707		0.29707	8.21633e-11		0.442669	2.37518e-19
LPST_RS06470	LPST_C1279	1227	bifunctional phosphopantothenoylcysteine decarboxylase/phosphopantothenate--cysteine ligase CoaBC]	93.4446	81.4219	95.4163	86.372	-0.198693	0.00352055		0.0301252	0.663507		-0.143672	0.0262149		0.0851466	0.258313
LPST_RS06475	LPST_C1280	2418	primosomal protein N']	98.7906	90.1328	110.734	102.226	-0.132322	0.00460839		0.164648	7.50168e-05		-0.11533	0.00611215		0.181639	8.89584e-05
LPST_RS06480	LPST_C1281	954	methionyl-tRNA formyltransferase]	126.834	130.273	157.03	129.183	0.0386029	0.587847		0.308105	4.5395e-08		-0.28163	6.44997e-07		-0.012128	0.872613
LPST_RS06485	LPST_C1282	1344	16S rRNA (cytosine(967)-C(5))-methyltransferase RsmB]	135.842	138.483	175.661	155.765	0.0277709	0.632358		0.37086	1.4675e-16		-0.173426	0.000102525		0.169663	0.000811309
LPST_RS06490	LPST_C1283	747	Stp1/IreP family PP2C-type Ser/Thr phosphatase]	171.908	175.214	240.601	221.407	0.0274809	0.693685		0.485009	2.04201e-20		-0.119948	0.0205768		0.33758	3.70301e-09
LPST_RS06495	LPST_C1284	2025	Stk1 family PASTA domain-containing Ser/Thr kinase]	259.298	255.336	310.404	291.758	-0.0222138	0.514253		0.259538	5.14296e-22		-0.0893754	0.000979165		0.192377	6.3458e-11
LPST_RS06500	LPST_C1285	897	ribosome small subunit-dependent GTPase A]	284.581	206.823	319.659	207.542	-0.460443	1.21033e-23		0.167694	2.91059e-05		-0.623133	1.0171e-48		0.00500458	0.934397
LPST_RS06505	LPST_C1286	654	ribulose-phosphate 3-epimerase]	259.766	204.72	269.781	222.814	-0.34356	6.93589e-10		0.0545785	0.310659		-0.275949	1.10281e-07		0.12219	0.0500302
LPST_RS06510	LPST_C1287	660	thiamine diphosphokinase]	412.054	336.4	414.638	408.58	-0.292656	1.81729e-11		0.00902021	0.843475		-0.0212324	0.638105		0.280443	2.41732e-10
LPST_RS06515	LPST_C1289	186	50S ribosomal protein L28]	5313.39	3641.07	5952.35	6199.02	-0.54527	3.63539e-119		0.163826	2.56631e-16		0.0585819	0.00340288		0.767678	1.41492e-249
LPST_RS06520	LPST_C1290	363	Asp23/Gls24 family envelope stress response protein]	365.32	311.276	388.948	340.057	-0.230967	0.00024649		0.090417	0.126672		-0.1938	0.00087703		0.127584	0.0607248
LPST_RS06525	LPST_C1291	1707	DAK2 domain-containing protein]	912.747	689.304	851.28	824.914	-0.405075	5.10618e-109		-0.100582	2.12368e-09		-0.0453889	0.0111569		0.259104	2.22104e-42
LPST_RS06530	LPST_C1292	2040	ATP-dependent DNA helicase RecG]	157.754	130.496	140.698	138.632	-0.27367	6.8104e-12		-0.165074	1.25308e-05		-0.0213411	0.628184		0.0872551	0.0498352
LPST_RS06535	LPST_C1293	1047	phosphate acyltransferase]	255.646	188.89	222.623	198.704	-0.436602	1.54135e-22		-0.199547	1.56373e-06		-0.163983	0.000263947		0.0730718	0.166685
LPST_RS06540	LPST_C1294	246	acyl carrier protein]	918.68	680.929	1310.84	699.653	-0.432058	6.9387e-19		0.512859	2.44243e-39		-0.905781	1.58089e-103		0.0391357	0.523712
LPST_RS06545	LPST_C1295	696	ribonuclease III]	122.115	73.4959	111.724	76.8549	-0.732507	1.97752e-18		-0.128301	0.0929915		-0.539732	3.4489e-11		0.0644743	0.560655
LPST_RS06550	LPST_C1296	3558	chromosome segregation protein SMC]	157.779	111.573	132.545	116.972	-0.499916	1.88503e-58		-0.251421	1.06609e-18		-0.180321	7.37478e-09		0.0681736	0.0631021
LPST_RS06555	LPST_C1297	1539	signal recognition particle-docking protein FtsY]	253.366	191.703	211.669	221.388	-0.402346	6.65711e-28		-0.259407	4.16896e-14		0.0647666	0.0873305		0.207706	1.1123e-07
LPST_RS06560	LPST_C1298	348	putative DNA-binding protein]	101.506	73.8409	127.168	102.954	-0.459067	0.00030318		0.325176	0.00221455		-0.304737	0.00430715		0.479506	0.000191586
LPST_RS06565	LPST_C1299	1455	signal recognition particle protein]	366.243	255.836	397.464	282.935	-0.517585	4.29755e-59		0.118021	2.48207e-05		-0.490354	2.4497e-63		0.145252	4.55812e-05
LPST_RS06570	LPST_C1300	273	30S ribosomal protein S16]	4059.76	2876.59	4736.14	4324.23	-0.497034	5.33134e-113		0.222319	5.14547e-33		-0.131267	1.55331e-12		0.588086	5.0129e-160
LPST_RS06575	LPST_C1301	258	KH domain-containing protein]	3396.39	2635.66	4306.61	4294.02	-0.365837	2.28639e-51		0.342553	2.20322e-63		-0.00422622	0.853226		0.704163	1.92305e-206
LPST_RS06580	LPST_C1302	525	ribosome maturation factor RimM]	86.428	69.9882	116.942	74.7431	-0.304387	0.0059081		0.436224	1.38696e-06		-0.645782	4.3687e-12		0.0948292	0.459837
LPST_RS06585	LPST_C1303	741	tRNA (guanosine(37)-N1)-methyltransferase TrmD]	130.633	97.229	167.929	115.256	-0.426065	1.36872e-08		0.362328	6.02836e-09		-0.543005	2.45866e-17		0.245389	0.00239969
LPST_RS06590	LPST_C1304	357	50S ribosomal protein L19]	7095.19	4888.88	6524.42	3958.96	-0.537336	7.35728e-296		-0.120991	2.30188e-20		-0.720729	0		-0.304384	1.31472e-70
LPST_RS06595	LPST_C1305	321	bacteriocin immunity protein]	110.651	118.581	117.954	88.7906	0.0998566	0.426196		0.0922019	0.438037		-0.409745	0.00043881		-0.4174	0.00076254
LPST_RS06600	LPST_C1306	6000	mucus-binding protein]	1.70765	2.0013	1.59781	2.60932	0.228923	0.309271		-0.0959172	0.686737		0.707578	0.00020327		0.382738	0.0549077
LPST_RS06605	LPST_C1307	471	alcohol dehydrogenase]	1.86459	1.52965	1.23359	2.5569	-0.28565	0.751712		-0.595991	0.487326		1.05153	0.170876		0.741192	0.356803
LPST_RS06610	LPST_C1308	765	ABC transporter ATP-binding protein]	34.8227	29.9802	33.2916	24.7944	-0.216016	0.143353		-0.0648664	0.656125		-0.425144	0.00304405		-0.273994	0.0933925
LPST_RS06615	LPST_C1309	1596	hypothetical protein]	41.0863	40.2516	40.7128	35.5279	-0.0296101	0.767712		-0.0131767	0.889622		-0.196529	0.0246955		-0.180096	0.0582711
LPST_RS06620	LPST_C1311	1437	anthranilate synthase component I family protein]	21.0507	14.6233	25.7423	14.5963	-0.525601	0.000149872		0.290276	0.0128276		-0.818537	4.01102e-11		-0.00265975	0.987893
LPST_RS06625	LPST_C1312	576	aminodeoxychorismate/anthranilate synthase component II]	12.5363	4.79477	14.7945	3.83313	-1.38658	2.34697e-05	down	0.23895	0.346327		-1.94847	5.91114e-10	down	-0.322938	0.525521
LPST_RS06630	LPST_C1313	1020	anthranilate phosphoribosyltransferase]	21.6207	11.7723	25.4434	7.18251	-0.877011	2.7291e-07		0.234882	0.0954399		-1.82473	1.5352e-25	down	-0.712839	0.002285
LPST_RS06635	LPST_C1314	783	indole-3-glycerol phosphate synthase TrpC]	26.0463	10.1215	25.6006	8.5875	-1.36365	9.96241e-13	down	-0.0249004	0.883851		-1.57587	1.64943e-16	down	-0.237113	0.413949
LPST_RS06640	LPST_C1315	627	phosphoribosylanthranilate isomerase]	24.2783	15.1294	31.0434	11.2043	-0.682309	0.000721448		0.354621	0.0302437		-1.47024	1.24349e-14	down	-0.433305	0.0973185
LPST_RS06645	LPST_C1316	1200	tryptophan synthase subunit beta]	31.9574	14.8096	36.9594	16.141	-1.10962	7.40799e-17	down	0.20979	0.0484099		-1.19521	2.08415e-23	down	0.124196	0.502146
LPST_RS06650	LPST_C1317	795	tryptophan synthase subunit alpha]	33.2631	18.5781	43.3634	15.7796	-0.840322	5.35311e-08		0.382556	0.00163988		-1.45842	1.18104e-24	down	-0.235538	0.255354
LPST_RS06655	LPST_C1318	540	cysteine hydrolase]	78.9675	62.9297	123.198	62.4452	-0.327519	0.00415685		0.641649	5.36543e-13		-0.980316	2.47489e-25		-0.0111486	0.937152
LPST_RS06660	LPST_C1319	951	alcohol dehydrogenase]	135.75	90.7844	170.763	91.3884	-0.580437	1.60098e-18		0.331041	9.78837e-10		-0.901911	2.23114e-52		0.00956749	0.91669
LPST_RS06670	LPST_C1321	1239	hypothetical protein]	5.35548	4.36118	6.4089	4.37397	-0.296298	0.334381		0.259061	0.324327		-0.551132	0.03916		0.00422664	0.990023
LPST_RS06675		1134	amidohydrolase]	7.22815	4.55321	5.46522	4.95597	-0.66674	0.0169165		-0.403346	0.119437		-0.141112	0.644905		0.122282	0.728386
LPST_RS06680	LPST_C1323	1044	Zn-dependent alcohol dehydrogenase]	98.5147	109.611	65.8565	80.652	0.153985	0.0245923		-0.581012	1.80609e-16		0.292385	0.000128695		-0.442613	2.46096e-10
LPST_RS06685	LPST_C1324	363	DUF1648 domain-containing protein]	14.2472	11.247	7.73628	12.7176	-0.341145	0.329711		-0.880968	0.0107402		0.717114	0.0473576		0.177291	0.648787
LPST_RS06690	LPST_C1325	813	oxidoreductase]	41.2885	43.7184	48.5971	52.3394	0.0825008	0.534352		0.235132	0.0369997		0.107028	0.338782		0.259659	0.0265727
LPST_RS06695	LPST_C1326	987	AraC family transcriptional regulator]	43.1052	37.8361	50.2335	47.9931	-0.188101	0.102526		0.220787	0.0274407		-0.0658242	0.534507		0.343065	0.00186162
LPST_RS06700	LPST_C1327	444	3-hydroxyacyl-[acyl-carrier-protein] dehydratase FabZ]	2019.73	547.652	719.952	437.147	-1.88283	0	down	-1.48819	0	down	-0.719783	1.55835e-69		-0.325142	4.02884e-12
LPST_RS06705	LPST_C1328	987	ketoacyl-ACP synthase III]	2250.07	676.061	805.601	473.932	-1.73475	0	down	-1.48184	0	down	-0.765386	2.34703e-190		-0.512474	4.11664e-71
LPST_RS06710	LPST_C1329	249	acyl carrier protein]	1296.36	347.213	391.237	255.934	-1.90058	1.58173e-293	down	-1.72836	2.42691e-285	down	-0.612269	6.95066e-17		-0.440048	5.18679e-08
LPST_RS06715	LPST_C1330	933	ACP S-malonyltransferase]	1740.23	485.202	494.875	394.98	-1.84262	0	down	-1.81414	0	down	-0.325285	2.36557e-24		-0.296806	2.53407e-18
LPST_RS06720	LPST_C1331	729	3-oxoacyl-ACP reductase FabG]	1609.87	446.38	417.236	378.03	-1.8506	0	down	-1.94801	0	down	-0.14236	0.000282401		-0.239769	2.24806e-09
LPST_RS06725	LPST_C1332	1233	beta-ketoacyl-[acyl-carrier-protein] synthase II]	1618.58	426.456	383.185	394.515	-1.92426	0	down	-2.07861	0	down	0.0420393	0.190999		-0.112317	0.000370817
LPST_RS06730	LPST_C1333	462	acetyl-CoA carboxylase biotin carboxyl carrier protein subunit]	1497.49	419.493	361.776	387.314	-1.83583	0	down	-2.04938	0	down	0.098407	0.0599592		-0.115142	0.0317074
LPST_RS06735	LPST_C1334	414	beta-hydroxyacyl-ACP dehydratase]	1303.19	351.242	308.989	372.587	-1.89151	0	down	-2.07642	0	down	0.270019	1.2483e-06		0.0851105	0.166498
LPST_RS06740	LPST_C1335	1389	acetyl-CoA carboxylase biotin carboxylase subunit]	1533.32	388.675	319.652	430.118	-1.98002	0	down	-2.26208	0	down	0.428228	3.08073e-51		0.146167	6.07894e-07
LPST_RS06745	LPST_C1336	846	acetyl-CoA carboxylase subunit beta]	1436.36	348.027	277.004	467.39	-2.04515	0	down	-2.37444	0	down	0.754721	5.30151e-93		0.425429	1.33111e-30
LPST_RS06750	LPST_C1337	771	acetyl-CoA carboxylase carboxyl transferase subunit alpha]	1243.1	304.322	218.04	480.705	-2.03027	0	down	-2.51128	0	down	1.14056	4.75535e-173	up	0.659555	2.67485e-62
LPST_RS06755	LPST_C1338	759	enoyl-[acyl-carrier-protein] reductase FabI]	1536.47	395.197	274.818	647.239	-1.95897	0	down	-2.48307	0	down	1.23582	5.85142e-260	up	0.711728	7.60792e-94
LPST_RS06760	LPST_C1339	552	4'-phosphopantetheinyl transferase]	1770.58	491.188	300.861	773.778	-1.84988	0	down	-2.55705	0	down	1.36282	5.3307e-263	up	0.655645	6.87927e-71
LPST_RS06765	LPST_C1340	726	DUF554 domain-containing protein]	94.4886	24.4787	18.2736	49.2116	-1.94862	1.70866e-65	down	-2.37038	4.15286e-92	down	1.42923	8.82805e-25	up	1.00747	2.29914e-13	up
LPST_RS06770	LPST_C1341	888	LysR family transcriptional regulator]	104.833	53.5482	35.4414	82.6149	-0.969177	1.42364e-31		-1.56458	2.79369e-72	down	1.22096	3.79264e-39	up	0.625563	3.44086e-12
LPST_RS06775	LPST_C1342	501	acyl-CoA thioesterase]	113.941	64.7126	52.5741	90.1423	-0.816165	3.65225e-15		-1.11586	3.87072e-27	down	0.777851	2.68011e-12		0.478158	2.6469e-05
LPST_RS06780	LPST_C1343	1059	ribosome small subunit-dependent GTPase]	40.9117	18.8224	18.6541	45.8673	-1.12006	3.82396e-19	down	-1.13302	2.16686e-21	down	1.29797	7.38332e-29	up	1.28502	1.18895e-25	up
LPST_RS06785	LPST_C1344	552	TetR/AcrR family transcriptional regulator]	12.551	14.7922	12.6309	15.8174	0.237028	0.390301		0.00914963	0.977244		0.324551	0.198562		0.0966729	0.730995
LPST_RS06790	LPST_C1345	1704	MFS transporter]	2.11881	3.03013	2.61414	3.35706	0.516124	0.143827		0.30308	0.395212		0.360861	0.252925		0.147817	0.671767
LPST_RS06795	LPST_C1346	867	SPFH domain-containing protein]	351.378	426.851	336.304	359.994	0.280709	4.23768e-14		-0.0632561	0.114288		0.0982046	0.0117596		-0.24576	5.90529e-11
LPST_RS15370		597	site-specific integrase]	4.90352	4.22384	8.75912	6.21987	-0.215261	0.653475		0.836969	0.0142063		-0.493901	0.137661		0.558328	0.196957
LPST_RS15375		426	phage integrase family site-specific recombinase]	5.2684	4.50996	6.13755	6.83191	-0.22425	0.68362		0.220297	0.644445		0.154626	0.73106		0.599173	0.225776
LPST_RS06805		267	hypothetical protein]	6.94389	5.39675	10.5179	5.26224	-0.363653	0.551863		0.599025	0.195483		-0.999093	0.0396874		-0.0364153	0.956316
LPST_RS06810		510	hypothetical protein]	32.5267	28.2536	45.5703	21.0556	-0.203188	0.286445		0.486471	0.00123543		-1.11389	1.27009e-11	down	-0.424231	0.0417784
LPST_RS06815		210	hypothetical protein]	4.64667	4.00259	11.9893	1.91159	-0.215261	0.801614		1.36748	0.0111293		-2.64891	6.49563e-05	down	-1.06616	0.290191
LPST_RS06820	LPST_C1351	339	hypothetical protein]	96.1407	89.6156	119.689	105.983	-0.101398	0.458416		0.316074	0.0044664		-0.175458	0.11944		0.242014	0.0598132
LPST_RS06825	LPST_C1352	201	hypothetical protein]	10.6804	10.7532	21.6799	13.481	0.00980561	0.986636		1.02139	0.00795628		-0.685433	0.0650593		0.326155	0.525407
LPST_RS06830	LPST_C1353	1173	class I SAM-dependent methyltransferase]	123.285	66.4369	53.9084	67.7612	-0.891943	3.35797e-42		-1.19342	2.88087e-74	down	0.32995	2.85272e-05		0.0284742	0.757581
LPST_RS06835	LPST_C1354	606	chitin-binding protein]	514.63	322.783	269.098	294.617	-0.672969	1.77206e-55		-0.935404	4.78944e-107		0.130707	0.0116799		-0.131728	0.0128576
LPST_RS06840		282	antibiotic biosynthesis monooxygenase]	61.9391	57.0582	86.5351	61.9233	-0.118414	0.534184		0.482436	0.00101104		-0.482804	0.00105576		0.118047	0.546239
LPST_RS06845	LPST_C1356	249	hypothetical protein]	275.105	260.892	302.567	193.059	-0.0765302	0.409986		0.137271	0.0909802		-0.648212	1.22767e-14		-0.434411	3.56331e-06
LPST_RS06850	LPST_C1357	486	tryptophan-rich sensory protein]	246.359	263.38	176.538	245.94	0.0963844	0.143878		-0.480785	8.3569e-14		0.478328	1.61592e-13		-0.0988418	0.143215
LPST_RS06855	LPST_C1358	459	universal stress protein]	184.956	211.64	128.272	208.588	0.194437	0.00893085		-0.527972	8.38905e-12		0.701451	8.50194e-21		-0.0209582	0.804277
LPST_RS06860	LPST_C1359	366	DUF805 domain-containing protein]	891.55	1327.75	1285.87	1222.4	0.57459	5.5509e-65		0.528353	6.45229e-60		-0.073027	0.0214975		-0.119264	0.000279742
LPST_RS06865	LPST_C1360	897	diacylglycerol kinase]	113.354	162.112	115.729	173.865	0.516156	5.585e-17		0.0299214	0.685615		0.587214	1.81842e-24		0.10098	0.096964
LPST_RS06870		249	hypothetical protein]	690.898	907.576	901.478	920.557	0.393546	4.42414e-16		0.38382	9.03268e-17		0.0302148	0.537715		0.0204883	0.705879
LPST_RS15645	LPST_C1362	120	hypothetical protein]	34.153	41.0266	57.2952	40.9797	0.264547	0.465192		0.746401	0.0107404		-0.483505	0.0921772		-0.00164993	0.997001
LPST_RS06875	LPST_C1363	267	GlsB/YeaQ/YmgE family stress response membrane protein]	781.736	1044.27	1009.72	1017.87	0.417744	1.09088e-21		0.369194	1.36519e-18		0.0116012	0.800884		-0.036948	0.436011
LPST_RS06880	LPST_C1365	222	CsbD family protein]	1884.35	2185.74	1718.2	1951.11	0.214056	2.83931e-11		-0.133167	5.628e-05		0.183398	1.82128e-08		-0.163825	5.04788e-07
LPST_RS06885	LPST_C1366	267	hypothetical protein]	86.6159	75.1048	77.2519	61.6434	-0.205727	0.195727		-0.165062	0.273365		-0.325625	0.0412578		-0.28496	0.10433
LPST_RS06890	LPST_C1367	1440	dipeptidase]	133.156	128.583	122.458	118.339	-0.0504143	0.357707		-0.120827	0.015302		-0.0493617	0.365632		-0.119774	0.0288367
LPST_RS06895	LPST_C1368	195	4-oxalocrotonate tautomerase]	684.561	485.237	741.92	779.708	-0.496488	1.05885e-14		0.116084	0.0447285		0.0716704	0.216591		0.684242	6.27966e-28
LPST_RS06900	LPST_C1369	1326	diaminopimelate decarboxylase]	238.725	153.04	192.505	214.34	-0.641438	8.21917e-52		-0.310452	6.09627e-16		0.155004	0.000133834		0.48599	3.35447e-28
LPST_RS06905	LPST_C1371	918	prenyltransferase]	202.601	131.196	204.012	142.448	-0.626914	8.55534e-30		0.0100114	0.857176		-0.518218	1.71615e-23		0.118708	0.0729025
LPST_RS06910	LPST_C1372	777	potassium transporter Kef]	514.775	321.753	439.069	321.483	-0.67799	1.076e-71		-0.229496	1.13449e-11		-0.449706	1.70613e-32		-0.00121161	0.980946
LPST_RS06915	LPST_C1373	300	hypothetical protein]	36.7551	28.8187	30.0194	22.7479	-0.350942	0.134359		-0.292048	0.186475		-0.400163	0.106637		-0.34127	0.212786
LPST_RS06920	LPST_C1374	282	hypothetical protein]	47.0598	51.9485	41.2072	36.2999	0.142587	0.490443		-0.1916	0.341683		-0.182933	0.402866		-0.51712	0.0124006
LPST_RS15650	LPST_C1375	120	hypothetical protein]	0	0	0.806974	0	0	0		0	0		0	0		NA	NA
LPST_RS06925	LPST_C1376	1350	aspartate aminotransferase family protein]	77.4134	68.133	136.361	45.9418	-0.18423	0.0101081		0.816772	7.25254e-51		-1.56955	1.62463e-140	down	-0.568545	8.25667e-13
LPST_RS06930	LPST_C1377	1500	amino acid permease]	139.865	100.465	137.186	99.0203	-0.477337	6.42618e-21		-0.0279021	0.58488		-0.470333	1.01441e-21		-0.020898	0.754567
LPST_RS06935	LPST_C1378	810	Cof-type HAD-IIB family hydrolase]	98.3028	105.995	135.691	124.519	0.108686	0.180624		0.465023	4.38785e-12		-0.123964	0.0647691		0.232373	0.00171098
LPST_RS06940	LPST_C1379	1368	23S rRNA methyltransferase]	87.3084	56.089	103.279	89.8677	-0.638403	3.44814e-20		0.242348	2.83833e-05		-0.200665	0.000569001		0.680086	1.40157e-22
LPST_RS06945	LPST_C1380	873	DUF4767 domain-containing protein]	153.579	100.409	162.504	142.088	-0.613101	4.94825e-21		0.0814904	0.169291		-0.193689	0.000857755		0.500903	1.2003e-13
LPST_RS06950	LPST_C1382	1347	MFS transporter]	43.393	28.0806	19.9856	36.3585	-0.627892	3.0645e-10		-1.1185	7.38052e-28	down	0.863329	1.41958e-15		0.372722	0.000582133
LPST_RS06955	LPST_C1383	2247	glycoside hydrolase family 65 protein]	33.2649	32.3307	26.1162	43.2341	-0.041097	0.65529		-0.349055	1.63382e-05		0.727222	2.19929e-22		0.419264	3.34929e-08
LPST_RS06960	LPST_C1384	1014	galactose mutarotase]	35.7023	33.1576	29.1275	44.4388	-0.10668	0.406084		-0.293638	0.0128197		0.609439	2.11894e-08		0.422481	0.000197736
LPST_RS06965	LPST_C1385	1047	type 2 isopentenyl-diphosphate Delta-isomerase]	97.0208	60.2109	91.8424	86.8431	-0.688269	1.19541e-19		-0.0791327	0.26309		-0.08075	0.272315		0.528386	3.0246e-11
LPST_RS06970	LPST_C1386	1092	phosphomevalonate kinase]	204.096	133.163	194.029	175.903	-0.616052	2.12194e-34		-0.0729782	0.119745		-0.141489	0.00279837		0.401584	5.04686e-14
LPST_RS06975	LPST_C1387	978	diphosphomevalonate decarboxylase]	80.9175	55.2505	69.1126	81.2718	-0.550465	7.26555e-11		-0.227503	0.00366853		0.233806	0.00291468		0.556768	7.46502e-11
LPST_RS06980	LPST_C1388	939	mevalonate kinase]	55.5967	51.2792	56.514	47.9882	-0.116624	0.269338		0.0236087	0.821118		-0.235928	0.0149593		-0.0956946	0.404138
LPST_RS06985	LPST_C1389	2805	diguanylate cyclase]	155.05	125.771	124.455	133.811	-0.301926	1.35542e-18		-0.317102	2.85881e-22		0.104572	0.00308998		0.0893961	0.0189858
LPST_RS06990	LPST_C1390	501	hypothetical protein]	260.019	162.74	198.893	246.79	-0.676044	4.13614e-24		-0.386625	2.31567e-10		0.311292	6.60757e-07		0.600711	1.95454e-18
LPST_RS06995	LPST_C1391	1206	pyridoxal phosphate-dependent aminotransferase]	541.706	334.645	443.073	424.152	-0.694881	2.08132e-121		-0.289967	6.72454e-28		-0.0629644	0.0352584		0.34195	1.69986e-26
LPST_RS07000	LPST_C1392	1299	Asparagine--tRNA ligase 2]	1059.63	694.122	872.352	831.607	-0.610304	1.99065e-202		-0.280582	4.97911e-54		-0.0690081	0.00059286		0.260714	3.71882e-33
LPST_RS07005	LPST_C1393	726	DnaD domain protein]	171.907	97.0877	135.518	104.229	-0.824272	3.59048e-32		-0.343144	3.25614e-08		-0.378731	8.9901e-08		0.102396	0.251751
LPST_RS07010	LPST_C1394	207	hypothetical protein]	3.29981	4.0606	1.40343	8.72682	0.299312	0.747679		-1.23342	0.240813		2.6365	0.000799023	up	1.10376	0.101154
LPST_RS07015	LPST_C1395	1068	methionine ABC transporter ATP-binding protein]	26.8619	10.6811	15.8675	10.8064	-1.3305	8.46668e-17	down	-0.759489	4.91431e-08		-0.554188	0.00202326		0.0168267	0.94432
LPST_RS07020	LPST_C1396	672	ABC transporter permease]	33.9787	15.3671	17.5805	15.0836	-1.14479	5.14989e-11	down	-0.950656	3.51557e-09		-0.220993	0.305271		-0.026861	0.919196
LPST_RS07025	LPST_C1397	858	metal ABC transporter substrate-binding protein]	55.2726	26.5907	25.5072	23.3936	-1.05564	4.82459e-19	down	-1.11566	9.3756e-23	down	-0.12479	0.431151		-0.184807	0.263619
LPST_RS07030	LPST_C1398	501	universal stress protein]	302.089	295.521	195.8	264.618	-0.0317137	0.622412		-0.625593	8.02664e-27		0.434529	1.18627e-12		-0.15935	0.00897007
LPST_RS07035	LPST_C1399	1662	iron ABC transporter permease]	6.39965	4.62393	3.84551	7.00456	-0.468872	0.0502152		-0.734818	0.00157279		0.86512	0.000136681		0.599173	0.0108177
LPST_RS07040	LPST_C1400	1011	iron ABC transporter substrate-binding protein]	4.15029	3.20683	3.25663	3.37506	-0.372065	0.34143		-0.34983	0.342185		0.0515327	0.900287		0.0737676	0.872786
LPST_RS07045	LPST_C1401	954	ABC transporter ATP-binding protein]	2.35256	1.00694	3.55272	1.36757	-1.22425	0.0386784		0.594693	0.15518		-1.37731	0.00298212		0.441632	0.559853
LPST_RS07050	LPST_C1402	2304	penicillin-binding protein]	438.856	438.982	418.744	357.44	0.000415813	0.986869		-0.0676786	0.00142857		-0.228368	7.26987e-26		-0.296463	2.07857e-39
LPST_RS07055	LPST_C1403	624	Holliday junction resolvase RecU]	267.563	253.818	261.801	192.193	-0.076083	0.18884		-0.031408	0.583688		-0.445917	5.55392e-16		-0.401242	9.48177e-12
LPST_RS07060	LPST_C1404	570	DUF1273 domain-containing protein]	72.757	54.983	90.8908	54.5809	-0.404101	0.00051628		0.321048	0.00104787		-0.735738	9.31038e-13		-0.0105894	0.942997
LPST_RS07065	LPST_C1405	342	cell division regulator GpsB]	1130.73	1084.56	2015.17	1589.6	-0.0601409	0.107868		0.833648	1.10166e-193		-0.342242	3.34168e-39		0.551546	2.83697e-66
LPST_RS07070	LPST_C1406	1146	class I SAM-dependent RNA methyltransferase]	177.619	166.81	214.63	166.126	-0.0905866	0.079217		0.273061	3.55e-10		-0.369576	6.76509e-17		-0.00592842	0.921829
LPST_RS07075	LPST_C1407	753	lipase/esterase]	62.332	78.9356	60.8285	110.221	0.340704	0.000390128		-0.035225	0.752526		0.85758	3.04846e-25		0.481651	6.26601e-09
LPST_RS07080	LPST_C1408	408	nuclear transport factor 2 family protein]	15.3067	29.7251	19.225	29.0252	0.957524	4.6798e-05		0.328822	0.214052		0.594326	0.00625175		-0.0343762	0.886892
LPST_RS07085	LPST_C1409	1236	glycosyl transferase]	21.4739	59.8446	43.6393	68.1235	1.47864	3.24695e-48	up	1.02304	1.73808e-22	up	0.642526	5.63231e-16		0.186933	0.0226417
LPST_RS07090	LPST_C1410	1080	LD-carboxypeptidase]	41.8329	43.5838	48.9564	35.5901	0.0591537	0.610639		0.226861	0.0190891		-0.460024	2.97012e-06		-0.292317	0.00820943
LPST_RS07095	LPST_C1411	489	N-acetyltransferase]	32.3271	31.9225	39.8041	34.0685	-0.01817	0.931434		0.300173	0.0663643		-0.22448	0.17495		0.0938639	0.641363
LPST_RS07100	LPST_C1413	1344	glycosyl hydrolase family 25]	65.4889	71.8322	72.2674	50.4032	0.13338	0.0771546		0.142094	0.045069		-0.519829	7.40852e-13		-0.511116	3.05876e-11
LPST_RS07105	LPST_C1414	1059	LD-carboxypeptidase]	50.4946	40.2527	49.47	19.522	-0.327045	0.00126985		-0.0295756	0.778229		-1.34145	1.38797e-32	down	-1.04398	1.36244e-16	down
LPST_RS07110	LPST_C1415	753	hypothetical protein]	200.603	144.317	182.228	125.948	-0.475104	2.71364e-15		-0.138594	0.0137654		-0.532921	2.13251e-18		-0.196411	0.00595052
LPST_RS07115	LPST_C1416	678	ABC transporter ATP-binding protein]	229.845	164.531	205.814	128.038	-0.482302	3.82735e-16		-0.159322	0.00387376		-0.684766	1.48683e-28		-0.361786	2.68228e-07
LPST_RS07120	LPST_C1417	1080	hypothetical protein]	360.865	165.552	228.732	206.199	-1.12418	7.41764e-163	down	-0.6578	3.04023e-73		-0.149621	0.000609645		0.316758	1.02898e-10
LPST_RS07125	LPST_C1418	795	alpha/beta hydrolase]	29.5808	26.4322	34.3497	23.7326	-0.162366	0.307414		0.215634	0.116552		-0.53343	0.000136216		-0.15543	0.372935
LPST_RS07130	LPST_C1419	1107	FAD-binding oxidoreductase]	281.721	274.649	284.387	224.741	-0.0366778	0.395101		0.0135879	0.751923		-0.339593	2.45987e-18		-0.289327	3.78174e-12
LPST_RS07135	LPST_C1420	387	ribonuclease HI]	203.229	202.922	233.96	181.527	-0.00217697	0.981588		0.203158	0.00542735		-0.366079	7.16977e-07		-0.160743	0.0609565
LPST_RS07140	LPST_C1421	387	hypothetical protein]	260.97	223.09	212.441	195.79	-0.226255	0.00184651		-0.296823	1.71911e-05		-0.117755	0.133878		-0.188323	0.0198511
LPST_RS07145	LPST_C1422	1656	formate--tetrahydrofolate ligase]	589.31	529.473	509.505	371.92	-0.154468	5.662e-12		-0.209931	1.02646e-22		-0.454103	6.06912e-80		-0.509566	3.78786e-92
LPST_RS07150	LPST_C1423	450	signal peptidase II]	53.9943	36.0233	54.8742	33.6758	-0.583874	0.000187907		0.0233233	0.88036		-0.704416	2.76026e-06		-0.0972186	0.633616
LPST_RS07155	LPST_C1424	924	RluA family pseudouridine synthase]	117.856	88.4989	107.841	74.943	-0.413298	4.62419e-09		-0.128122	0.055616		-0.525042	2.24649e-13		-0.239866	0.00373693
LPST_RS07160	LPST_C1425	525	bifunctional pyrimidine operon transcriptional regulator/uracil phosphoribosyltransferase]	112.449	80.0519	84.2942	51.6129	-0.490268	5.01376e-07		-0.415769	6.31636e-06		-0.707702	2.02256e-10		-0.633203	1.3139e-07
LPST_RS07165	LPST_C1426	1083	carbamoyl phosphate synthase small subunit]	169.211	132.828	142.886	85.161	-0.349257	7.32297e-11		-0.243958	1.42228e-06		-0.746598	1.75792e-36		-0.641299	9.58334e-24
LPST_RS07170	LPST_C1427	2562	ATP-grasp domain-containing protein]	193.979	148.574	172.016	104.041	-0.384721	1.7002e-32		-0.17336	9.16826e-09		-0.725396	1.08294e-96		-0.514035	2.86616e-41
LPST_RS07175	LPST_C1428	1746	hypothetical protein]	255.798	174.477	279.696	188.589	-0.551967	9.75892e-56		0.128852	2.41949e-05		-0.568614	7.30107e-70		0.112204	0.00548552
LPST_RS07180	LPST_C1429	600	histidine phosphatase family protein]	12.3601	56.2364	32.279	44.994	2.18581	6.63542e-38	up	1.3849	1.45082e-13	up	0.479139	0.000611154		-0.321772	0.0148014
LPST_RS07185	LPST_C1430	411	hypothetical protein]	62.9165	122.999	100.371	122.579	0.96714	1.13813e-17		0.673833	3.57024e-09		0.288367	0.00382488		-0.00494064	0.964943
LPST_RS07190	LPST_C1432	669	chloramphenicol acetyltransferase CAT]	24.5044	37.3336	39.5164	38.7032	0.607435	8.42475e-05		0.689411	1.67381e-06		-0.0299972	0.838893		0.0519798	0.748528
LPST_RS07195	LPST_C1433	372	GIY-YIG nuclease family protein]	21.7719	26.146	27.333	28.5968	0.264123	0.293777		0.328178	0.1549		0.0652077	0.781172		0.129263	0.608275
LPST_RS07200	LPST_C1434	726	DUF2087 domain-containing protein]	26.8815	30.9291	37.7477	31.794	0.202351	0.210799		0.489774	0.000392151		-0.247635	0.07178		0.0397878	0.819959
LPST_RS07205	LPST_C1435	495	NUDIX domain-containing protein]	31.3439	25.2285	32.8659	19.8689	-0.313131	0.10864		0.0684062	0.718483		-0.726075	0.000104922		-0.344538	0.126107
LPST_RS07210	LPST_C1436	900	ABC transporter ATP-binding protein]	8.34851	8.13861	11.5128	8.69773	-0.036737	0.904122		0.463652	0.0433398		-0.404532	0.0787025		0.0958571	0.747392
LPST_RS07215	LPST_C1437	762	ABC transporter permease]	9.47627	14.0248	12.327	7.90224	0.565592	0.0186459		0.379431	0.115353		-0.64149	0.00931255		-0.827651	0.00100182
LPST_RS07220	LPST_C1438	1707	fibronectin/fibrinogen-binding protein]	106.669	97.2862	118.337	110.706	-0.132836	0.0136739		0.149762	0.00190192		-0.0961734	0.0503653		0.186424	0.000475223
LPST_RS07225	LPST_C1439	423	MarR family transcriptional regulator]	55.8259	38.6066	41.665	42.7057	-0.532088	0.000749654		-0.422097	0.00445857		0.0355912	0.842481		0.145582	0.443628
LPST_RS07230	LPST_C1440	870	DegV family protein]	200.656	109.588	223.727	190.796	-0.87263	7.06169e-49		0.157014	0.00139935		-0.229704	3.17226e-06		0.799941	1.62605e-39
LPST_RS07235	LPST_C1441	435	GNAT family N-acetyltransferase]	217.592	132.776	223.281	233.708	-0.712636	1.7825e-19		0.0372367	0.621157		0.0658453	0.360574		0.815718	1.81785e-25
LPST_RS07240	LPST_C1442	738	DUF975 domain-containing protein]	74.1766	54.1814	77.0234	62.282	-0.453166	7.31732e-06		0.0543315	0.58147		-0.30648	0.00106973		0.201018	0.0759929
LPST_RS07245	LPST_C1443	729	hypothetical protein]	392.729	264.369	285.197	356.142	-0.570983	2.12426e-38		-0.461575	3.98498e-29		0.320491	6.90706e-14		0.429899	7.16806e-21
LPST_RS07250	LPST_C1444	291	RNA-binding protein]	839.993	769.983	769.038	861.151	-0.125549	0.00660204		-0.127322	0.00363767		0.163211	0.00016369		0.161439	0.000465479
LPST_RS07255	LPST_C1445	789	DUF4931 domain-containing protein]	76.1841	64.8329	62.4715	82.5508	-0.232765	0.014753		-0.286293	0.00155347		0.402086	4.75051e-06		0.348557	0.000183778
LPST_RS07260	LPST_C1446	1188	MFS transporter]	19.4667	20.114	20.0521	28.5532	0.0471936	0.777395		0.042743	0.784247		0.509898	4.27897e-05		0.505447	0.000137128
LPST_RS07265	LPST_C1447	333	hypothetical protein]	87.3238	89.4273	96.8369	71.1249	0.03434	0.819949		0.149182	0.239366		-0.445203	0.000459513		-0.330361	0.0192155
LPST_RS07270	LPST_C1448	309	hypothetical protein]	132.001	127.85	126.922	113.025	-0.0461031	0.714856		-0.0566093	0.627986		-0.167302	0.145236		-0.177808	0.149329
LPST_RS07275	LPST_C1449	738	DUF1003 domain-containing protein]	72.59	61.5033	59.0469	59.8343	-0.239108	0.0184406		-0.297909	0.00193567		0.0191112	0.868503		-0.0396905	0.745545
LPST_RS07280	LPST_C1450	858	DUF368 domain-containing protein]	27.4088	23.7916	36.4549	44.2138	-0.204186	0.19539		0.411473	0.00131798		0.278385	0.0160479		0.894044	8.97196e-12
LPST_RS15665	LPST_C1451	186	hypothetical protein]	3.67236	1.29116	3.6444	4.31649	-1.50804	0.193555		-0.0110283	0.99256		0.244178	0.781465		1.74119	0.123762
LPST_RS07285	LPST_C1452	1341	amino acid permease]	104.347	82.2009	130.199	109.414	-0.344167	2.27347e-08		0.319326	8.9717e-10		-0.250923	1.52863e-06		0.412569	1.71926e-11
LPST_RS07290	LPST_C1453	1263	ISL3 family transposase]	12.4389	11.4088	14.5677	9.13794	-0.124714	0.53512		0.22791	0.17752		-0.672833	0.000114545		-0.320208	0.12508
LPST_RS07295	LPST_C1454	879	hypothetical protein]	167.629	161.743	87.9134	178.11	-0.0515672	0.413708		-0.931116	7.43807e-51		1.01862	1.26117e-61	up	0.139069	0.0194985
LPST_RS07300	LPST_C1455	351	hypothetical protein]	57.5472	56.7889	80.8354	61.4731	-0.0191353	0.918037		0.490242	0.000302427		-0.395031	0.00349552		0.114346	0.513871
LPST_RS07305	LPST_C1456	1593	L-lactate permease]	57.0901	45.0009	58.4182	54.8727	-0.343287	8.10978e-06		0.0331782	0.670028		-0.090331	0.224944		0.286134	0.000331752
LPST_RS07310	LPST_C1457	1350	hypothetical protein]	33.5386	27.3955	38.5913	39.1769	-0.291882	0.00839239		0.202453	0.0381299		0.0217295	0.834748		0.516065	9.06953e-07
LPST_RS07315	LPST_C1458	702	2-C-methyl-D-erythritol 4-phosphate cytidylyltransferase]	826.928	620.402	884.361	556.689	-0.414558	3.64223e-43		0.096874	0.000350535		-0.667764	1.68649e-117		-0.156332	5.94053e-06
LPST_RS07320	LPST_C1459	1026	ribitol-5-phosphate dehydrogenase]	1077.18	883.496	1086.91	661.622	-0.285969	5.61964e-41		0.012973	0.555659		-0.716158	1.61056e-237		-0.417217	2.86422e-66
LPST_RS07325	LPST_C1460	1107	teichoic acid biosynthesis protein B]	539.29	444.516	614.525	315.309	-0.278828	1.02977e-21		0.18841	2.23726e-13		-0.962708	2.80484e-240		-0.49547	1.18709e-49
LPST_RS07330	LPST_C1461	1896	ribitolphosphotransferase]	819.806	682.277	875.669	447.908	-0.264923	1.465e-49		0.095104	5.03863e-09		-0.967185	0		-0.607157	1.69008e-185
LPST_RS07335	LPST_C1462	528	GNAT family N-acetyltransferase]	52.4862	23.1968	44.0168	45.9976	-1.17801	1.15588e-13	down	-0.253885	0.0614437		0.0635054	0.677648		0.98763	3.49487e-09
LPST_RS07340	LPST_C1463	438	MarR family transcriptional regulator]	49.4583	43.0416	44.881	66.2182	-0.200483	0.224073		-0.140108	0.371387		0.561122	3.6569e-05		0.621497	1.94031e-05
LPST_RS07345	LPST_C1464	1350	NAD(P)/FAD-dependent oxidoreductase]	23.2024	17.8782	16.2112	18.2875	-0.376066	0.00522307		-0.517279	6.2256e-05		0.173868	0.236456		0.032655	0.848328
LPST_RS07350	LPST_C1465	411	hypothetical protein]	3.08647	2.33728	6.36155	4.15108	-0.401127	0.593591		1.04342	0.038495		-0.615892	0.204522		0.828655	0.217078
LPST_RS07355	LPST_C1466	1308	glycosyl transferase family 2]	4.62535	3.6721	5.03433	5.60104	-0.332956	0.302653		0.122238	0.681749		0.153894	0.58461		0.609089	0.0437353
LPST_RS07360	LPST_C1467	1527	hypothetical protein]	5.30395	4.79682	7.41972	4.79775	-0.14499	0.610342		0.484297	0.0271796		-0.629007	0.00485979		0.000279454	0.999105
LPST_RS07365	LPST_C1469	855	integrase]	23.967	26.684	27.069	44.369	0.154922	0.337827		0.175593	0.243151		0.712908	3.30935e-09		0.733579	1.04062e-08
LPST_RS07370	LPST_C1470	201	hypothetical protein]	14.5642	8.36363	23.1252	22.9676	-0.800223	0.101246		0.667044	0.0609844		-0.00986783	0.977781		1.4574	0.000624205	up
LPST_RS07375	LPST_C1471	516	peptide-methionine (S)-S-oxide reductase]	436.462	564.784	390.163	1019.34	0.371843	1.87017e-18		-0.161782	0.000379299		1.38549	0	up	0.85186	1.34044e-136
LPST_RS07380	LPST_C1472	435	peptide-methionine (R)-S-oxide reductase]	444.83	591.832	389.351	1055.26	0.411932	1.2339e-19		-0.192183	9.29626e-05		1.43846	1.50291e-306	up	0.834344	3.11808e-115
LPST_RS07385	LPST_C1473	930	manganese-dependent inorganic pyrophosphatase]	2372.35	2174.31	2326.27	1504.4	-0.125757	1.67289e-17		-0.0282955	0.0525493		-0.628827	0		-0.531366	6.87156e-228
LPST_RS07390	LPST_C1474	960	LysR family transcriptional regulator]	1361.85	1424.55	1538.09	982.362	0.0649357	0.000679751		0.175574	3.02506e-24		-0.646815	9.94148e-263		-0.536177	6.04795e-157
LPST_RS07395	LPST_C1475	2451	DNA topoisomerase IV subunit A]	337.807	536.651	591.412	315.939	0.667783	7.57712e-227		0.807963	0		-0.90452	0		-0.764341	1.84212e-282
LPST_RS07400	LPST_C1476	2007	DNA topoisomerase IV subunit B]	250.538	352.575	423.969	226.869	0.492902	1.67217e-71		0.75893	2.34229e-203		-0.902099	2.2382e-269		-0.636071	1.16332e-110
LPST_RS07405		627	glycerol-3-phosphate acyltransferase]	317.796	200.896	325.879	348.613	-0.661656	6.72877e-35		0.0362319	0.477111		0.0972937	0.0387565		0.795182	3.77732e-51
LPST_RS07410	LPST_C1478	879	aldose 1-epimerase family protein]	1728.46	1451.32	1387.67	860.982	-0.25213	3.23564e-44		-0.316832	1.32481e-74		-0.688605	1.73743e-242		-0.753307	3.67543e-267
LPST_RS07415	LPST_C1479	1419	HslU--HslV peptidase ATPase subunit]	1332.22	1094.66	1082.06	658.306	-0.283344	5.07833e-68		-0.300047	1.29298e-83		-0.716953	0		-0.733656	0
LPST_RS07420	LPST_C1480	543	HslU--HslV peptidase proteolytic subunit]	726.369	548.2	601.887	357.631	-0.405999	1.15441e-28		-0.27121	2.06201e-15		-0.751021	1.95701e-76		-0.616232	1.14417e-44
LPST_RS07425	LPST_C1481	945	tyrosine recombinase XerC]	559.046	375.1	457.644	314.032	-0.57569	9.12441e-71		-0.28874	1.24796e-22		-0.543316	3.29874e-57		-0.256366	2.46823e-11
LPST_RS07430	LPST_C1482	1326	FADH(2)-oxidizing methylenetetrahydrofolate--tRNA-(uracil(54)-C(5))-methyltransferase TrmFO]	737.295	565.706	715.03	550.306	-0.382191	6.51174e-62		-0.0442387	0.0439553		-0.37777	4.30387e-64		-0.0398175	0.149375
LPST_RS07435	LPST_C1483	2148	type I DNA topoisomerase]	341.802	312.158	425.848	361.627	-0.130889	4.70966e-07		0.317175	1.7338e-45		-0.235837	4.48955e-26		0.212227	1.13176e-16
LPST_RS07440	LPST_C1484	867	DNA-protecting protein DprA]	91.9525	70.911	101.64	114.712	-0.37488	5.63786e-06		0.144502	0.0527308		0.174551	0.0126678		0.693933	4.13696e-19
LPST_RS07445	LPST_C1485	768	ribonuclease HII]	120.323	89.7456	118.146	130.283	-0.423001	3.70219e-08		-0.0263436	0.739451		0.141077	0.0445491		0.537735	1.28298e-12
LPST_RS07450	LPST_C1486	855	ribosome biogenesis GTPase YlqF]	104.199	69.6592	91.7402	107.284	-0.580963	3.44952e-13		-0.183721	0.0127853		0.225805	0.0019478		0.623046	7.50729e-15
LPST_RS15670	LPST_C1487	228	hypothetical protein]	0.855965	0	2.12362	0.440168	0	0		1.3109	0.304654		-2.2704	0.126375		NA	NA
LPST_RS07455	LPST_C1488	1149	5-methyltetrahydropteroyltriglutamate--homocysteine methyltransferase]	9.42679	7.83798	7.83797	8.9091	-0.266285	0.262445		-0.266285	0.232493		0.184799	0.430037		0.184799	0.468666
LPST_RS07460	LPST_C1489	930	LysR family transcriptional regulator]	15.1092	15.7521	13.1198	12.7336	0.0601246	0.777856		-0.203673	0.297253		-0.0431042	0.843024		-0.306902	0.137858
LPST_RS07465	LPST_C1490	699	NADP oxidoreductase]	8.79476	6.8714	8.72779	7.03514	-0.35604	0.266819		-0.0110283	0.97455		-0.311037	0.307464		0.033974	0.928002
LPST_RS07470	LPST_C1491	1059	LLM class flavin-dependent oxidoreductase]	4.79146	4.76229	5.48651	6.53893	-0.00881006	0.9813		0.195423	0.534073		0.253167	0.375689		0.457399	0.138534
LPST_RS07475	LPST_C1492	1476	MFS transporter]	41.7161	20.013	57.1443	42.9719	-1.05967	1.72056e-24	down	0.454004	3.46798e-09		-0.411215	9.07841e-08		1.10246	3.07979e-26	up
LPST_RS07480	LPST_C1493	1263	ISL3 family transposase]	8.18961	8.17632	9.04731	8.8201	-0.00234347	0.992678		0.143694	0.516658		-0.0366945	0.871791		0.109343	0.659554
LPST_RS07485	LPST_C1494	1479	PDZ domain-containing protein]	383.128	227.734	289.529	225.281	-0.75048	1.73921e-120		-0.404122	2.09536e-44		-0.361983	1.92301e-27		-0.0156253	0.727096
LPST_RS07490	LPST_C1495	222	YozE family protein]	98.4591	64.9069	78.9526	66.0015	-0.601152	0.000282002		-0.318537	0.0383508		-0.258489	0.138478		0.0241262	0.914125
LPST_RS07495	LPST_C1496	645	DUF2140 domain-containing protein]	219.82	143.163	166.8	124.476	-0.618667	1.65979e-22		-0.398204	9.77189e-12		-0.422254	5.20102e-10		-0.201791	0.00952944
LPST_RS07500	LPST_C1497	945	ethanolamine utilization protein EutQ]	187.312	137.613	173.077	117.457	-0.444829	7.91233e-16		-0.114033	0.0283709		-0.559285	1.48881e-23		-0.22849	0.000419183
LPST_RS07505	LPST_C1498	852	DegV family protein]	554.786	439.017	505.325	444.899	-0.337654	1.59739e-24		-0.134719	1.41043e-05		-0.183734	1.89941e-08		0.0192009	0.645474
LPST_RS07510	LPST_C1499	492	dihydrofolate reductase]	313.168	230.393	264.53	189.294	-0.44284	7.79679e-14		-0.243506	1.08509e-05		-0.482804	7.81224e-15		-0.28347	4.58196e-05
LPST_RS07515	LPST_C1500	951	thymidylate synthase]	321.367	216.165	250.086	198.184	-0.572089	4.91084e-41		-0.361802	3.51934e-20		-0.335581	7.08294e-14		-0.125293	0.0153621
LPST_RS07520	LPST_C1501	1911	ABC transporter ATP-binding protein]	236.469	147.725	191.596	162.695	-0.678737	5.33301e-81		-0.303584	2.31045e-21		-0.235898	3.47686e-11		0.139255	0.000755857
LPST_RS07525	LPST_C1502	453	hypothetical protein]	926.471	2903.34	1793.73	2761.07	1.64789	0	up	0.953142	6.93027e-286		0.622269	5.80997e-208		-0.0724825	0.000246996
LPST_RS07530	LPST_C1503	1224	CCA-adding enzyme]	289.551	272.039	296.207	240.319	-0.0900044	0.0191984		0.032788	0.383492		-0.301655	5.56846e-17		-0.178862	6.43159e-06
LPST_RS07535	LPST_C1504	786	4-hydroxy-tetrahydrodipicolinate reductase]	276.477	255.433	260.819	226.509	-0.114214	0.0205841		-0.0841085	0.0747466		-0.203483	2.25013e-05		-0.173377	0.000810919
LPST_RS07540	LPST_C1506	798	HAD family hydrolase]	206.777	348.797	312.96	338.93	0.754316	2.35924e-60		0.597907	3.55018e-40		0.115006	0.00599134		-0.0414031	0.378449
LPST_RS07545	LPST_C1507	1269	tetratricopeptide repeat protein]	100.118	79.768	110.42	114.594	-0.327813	3.93817e-07		0.141307	0.0157257		0.0535254	0.37411		0.522645	5.76493e-17
LPST_RS07550	LPST_C1508	276	HU family DNA-binding protein]	22723.1	22981	18729.5	22811.9	0.0162832	0.0731673		-0.278843	5.49225e-240		0.284473	7.04636e-247		-0.0106531	0.266946
LPST_RS15675		108	hypothetical protein]	0	0	0	6.50471	0	0		0	0		3.85889	0.0144768		3.54855	0.0276357
LPST_RS07555	LPST_C1509	1311	ribosome biogenesis GTPase Der]	457.457	303.08	380.7	552.01	-0.59394	1.02129e-84		-0.264983	7.29295e-22		0.53604	1.17285e-92		0.864996	1.75016e-192
LPST_RS07560	LPST_C1510	1290	30S ribosomal protein S1]	5201.09	2923.94	4046.43	5456.39	-0.8309	0		-0.362164	0		0.431296	0		0.900032	0
LPST_RS07565	LPST_C1511	687	cytidylate kinase]	864.868	393.268	598.218	765.47	-1.13697	3.62125e-252	down	-0.531809	3.30741e-76		0.355675	2.22007e-32		0.960834	4.44136e-167
LPST_RS07570	LPST_C1512	633	LysM domain-containing protein]	734.702	508.766	708.149	965.375	-0.530157	5.42667e-54		-0.0531066	0.0997852		0.447037	1.31695e-56		0.924088	8.80424e-182
LPST_RS07575	LPST_C1513	1440	ATP-dependent DNA helicase RecQ]	83.8917	112.156	106.386	155.277	0.418907	3.73978e-13		0.34271	8.54469e-10		0.545532	2.14354e-30		0.469335	4.06e-21
LPST_RS07580	LPST_C1514	1044	hypothetical protein]	64.3056	90.0583	101.196	135.061	0.485916	2.38598e-10		0.654142	1.4143e-20		0.416452	1.85608e-12		0.584678	6.35129e-20
LPST_RS07585	LPST_C1515	555	ECF transporter S component]	506.888	906.317	737.705	1020.76	0.838347	2.3223e-129		0.541376	1.34938e-54		0.468531	3.35192e-57		0.17156	1.17728e-08
LPST_RS07590	LPST_C1516	717	rRNA pseudouridine synthase]	164.947	144.361	188.677	181.401	-0.192318	0.00411316		0.193914	0.0010755		-0.0567336	0.362716		0.329498	3.67058e-07
LPST_RS07595	LPST_C1517	600	SMC-Scp complex subunit ScpB]	124.089	122.679	161.718	142.007	-0.0164838	0.864837		0.382099	7.20339e-08		-0.187513	0.00817815		0.21107	0.00928813
LPST_RS07600	LPST_C1518	768	ScpA/B protein]	80.6814	78.1756	108.437	89.251	-0.0455163	0.653197		0.426552	3.17186e-08		-0.280918	0.000251409		0.19115	0.036821
LPST_RS07605	LPST_C1519	384	hypothetical protein]	84.6201	66.6056	82.4627	83.632	-0.345357	0.0088806		-0.0372598	0.781225		0.020314	0.880134		0.328411	0.0153612
LPST_RS07610	LPST_C1520	891	site-specific tyrosine recombinase XerD]	55.7443	48.9206	72.1658	66.0045	-0.188384	0.0761083		0.372489	2.17464e-05		-0.12875	0.14874		0.432123	1.20752e-05
LPST_RS07615	LPST_C1521	888	RNA-binding protein]	217.357	185.796	256.16	326.165	-0.226348	1.24227e-05		0.236976	1.60545e-07		0.348557	9.33174e-18		0.811882	7.82668e-70
LPST_RS07620	LPST_C1522	459	DUF441 domain-containing protein]	119.69	97.3179	134.39	165.515	-0.29852	0.00282793		0.16713	0.0622393		0.300533	0.000191131		0.766183	1.8157e-17
LPST_RS07625	LPST_C1523	1761	pyruvate kinase]	9567.82	2084.48	6924.8	2127.53	-2.1985	0	down	-0.466418	0		-1.70259	0	down	0.0294885	0.0129539
LPST_RS07630	LPST_C1524	963	ATP-dependent 6-phosphofructokinase]	3514.1	909.998	2046.85	965.129	-1.94922	0	down	-0.779749	0		-1.08461	0	down	0.0848591	0.000323343
LPST_RS07635	LPST_C1525	3351	DNA polymerase III subunit alpha]	109.432	115.599	92.4444	143.335	0.0790936	0.0319186		-0.243372	6.06791e-12		0.632732	5.57918e-83		0.310266	5.80249e-21
LPST_RS07640	LPST_C1526	201	DUF2929 domain-containing protein]	1667.6	1135.06	1173.12	1488.4	-0.554998	1.4752e-42		-0.507417	4.44133e-40		0.343407	7.88904e-18		0.390989	3.34418e-20
LPST_RS07645	LPST_C1527	2604	chaperone protein ClpB]	164.507	98.2203	81.5155	103.249	-0.744055	4.71895e-90		-1.013	3.59322e-167	down	0.340979	5.92464e-16		0.0720334	0.119734
LPST_RS07650	LPST_C1528	1239	peptidase T]	356.848	438.056	383.127	357.775	0.295806	4.60094e-22		0.102513	0.000997129		-0.0987709	0.00161256		-0.292064	4.08267e-21
LPST_RS07655	LPST_C1529	1023	Nif3-like dinuclear metal center hexameric protein]	179.898	251.306	207.967	197.283	0.482267	8.34294e-26		0.209177	7.85136e-06		-0.0760891	0.115457		-0.349179	2.05351e-14
LPST_RS07660	LPST_C1530	708	tRNA (adenine(22)-N(1))-methyltransferase TrmK]	124.731	168.923	175.346	137.922	0.43754	8.49044e-11		0.491378	8.42881e-15		-0.346352	3.2143e-08		-0.292514	1.52543e-05
LPST_RS07665	LPST_C1531	1206	O-antigen ligase domain-containing protein]	340.074	158.71	186.527	186.986	-1.09946	2.55957e-165	down	-0.866459	1.61822e-123		0.00354369	0.943243		0.236541	1.07448e-06
LPST_RS07670	LPST_C1532	771	ABC transporter permease]	17.4657	13.5496	13.6903	19.525	-0.366269	0.0820859		-0.351368	0.0771025		0.512167	0.00709918		0.527067	0.00977833
LPST_RS07675	LPST_C1533	942	daunorubicin resistance protein DrrA family ABC transporter ATP-binding protein]	13.57	14.5317	15.6255	16.5133	0.0987792	0.649383		0.203476	0.285419		0.0797296	0.677171		0.184427	0.365446
LPST_RS07680	LPST_C1534	507	MarR family transcriptional regulator]	188.424	172.893	159.485	131.436	-0.1241	0.102611		-0.240561	0.000706582		-0.27906	0.00034179		-0.395521	7.45098e-07
LPST_RS07685	LPST_C1535	2397	phosphoenolpyruvate synthase]	225.366	1137.61	161.88	1305.25	2.33566	0	up	-0.47735	3.31976e-57		3.01133	0	up	0.198318	4.76392e-56
LPST_RS07690	LPST_C1536	369	rhodanese-like domain-containing protein]	27.7667	35.1447	34.6408	28.5573	0.339954	0.113383		0.31912	0.118462		-0.278616	0.176677		-0.29945	0.174652
LPST_RS07695	LPST_C1537	534	MarR family transcriptional regulator]	41.6634	42.2746	43.1595	38.3392	0.0210111	0.904221		0.0508995	0.750402		-0.17086	0.261924		-0.140971	0.403846
LPST_RS07700	LPST_C1538	1146	hypothetical protein]	14.1346	13.5166	15.4635	20.3169	-0.0644999	0.749944		0.129632	0.460165		0.393814	0.00868669		0.587946	0.000302441
LPST_RS07705	LPST_C1539	1107	membrane protein]	55.0926	62.9134	64.4705	62.1007	0.191509	0.0307374		0.22678	0.00610649		-0.0540279	0.539894		-0.0187567	0.853231
LPST_RS07710	LPST_C1541	975	quinone oxidoreductase]	43.7358	43.8438	44.4953	62.3766	0.00355619	0.978517		0.0248372	0.829412		0.487352	1.11689e-07		0.508633	1.90817e-07
LPST_RS07715	LPST_C1542	2277	proton-efflux P-type ATPase]	4.84257	3.26958	5.06087	3.70229	-0.56667	0.0165672		0.0636105	0.779142		-0.450968	0.0386158		0.179313	0.527168
LPST_RS07720	LPST_C1543	1290	enolase]	3.93346	3.07176	6.30566	3.73427	-0.356733	0.31372		0.680849	0.0104648		-0.755822	0.00502283		0.281761	0.455595
LPST_RS07725	LPST_C1544	1395	MFS transporter]	8.46393	6.88618	11.5927	7.40998	-0.297623	0.188394		0.453813	0.0124071		-0.645671	0.000512513		0.105765	0.682838
LPST_RS07730	LPST_C1545	450	MarR family transcriptional regulator]	465.999	521.138	573.274	555.763	0.161339	0.000587666		0.2989	2.20438e-12		-0.0447573	0.317748		0.0928044	0.0500208
LPST_RS07735	LPST_C1546	1146	succinyl-diaminopimelate desuccinylase]	158.035	176.345	141.875	144.583	0.158151	0.00183568		-0.155623	0.00228266		0.0272706	0.63857		-0.286503	2.52529e-08
LPST_RS07740	LPST_C1547	1692	nox3 protein]	33.3341	58.4066	36.5142	44.5444	0.809135	5.69867e-25		0.131459	0.145816		0.286789	0.000388332		-0.390887	1.91517e-07
LPST_RS07745	LPST_C1548	753	DeoR/GlpR transcriptional regulator]	13.9955	9.40849	9.90231	9.06291	-0.572932	0.0180783		-0.499129	0.0285243		-0.127791	0.646436		-0.053988	0.866234
LPST_RS07750	LPST_C1549	606	NUDIX domain-containing protein]	16.5854	14.4648	11.3456	14.2423	-0.197364	0.426822		-0.547782	0.019601		0.32805	0.196375		-0.0223676	0.936152
LPST_RS07755	LPST_C1550	402	transcriptional regulator Spx]	88.5987	66.0129	70.5801	75.6433	-0.424538	0.000765263		-0.328024	0.00589276		0.0999498	0.456367		0.196464	0.164291
LPST_RS07760	LPST_C1551	390	DUF1722 domain-containing protein]	28.023	29.5576	26.3198	40.1434	0.0769198	0.749304		-0.0904627	0.694915		0.609014	0.00121266		0.441632	0.0266243
LPST_RS07765	LPST_C1552	633	oxidoreductase]	104.671	90.6749	68.5354	63.1005	-0.207089	0.0226088		-0.610941	5.76306e-12		-0.119198	0.280274		-0.52305	2.11183e-07
LPST_RS07770	LPST_C1553	1680	hypothetical protein]	90.8423	91.4164	74.184	59.9761	0.00908798	0.892518		-0.292257	1.58354e-07		-0.30672	8.59637e-07		-0.608065	4.35852e-23
LPST_RS07775	LPST_C1554	669	phosphohydrolase]	10.5019	8.43596	10.1324	5.85049	-0.316024	0.290371		-0.0516702	0.858204		-0.792348	0.00779395		-0.527994	0.126789
LPST_RS07780	LPST_C1555	609	sugar O-acetyltransferase]	11.5365	10.6473	9.54058	8.4044	-0.115725	0.705906		-0.274063	0.328095		-0.182933	0.563548		-0.34127	0.286438
LPST_RS07785	LPST_C1556	714	MurR/RpiR family transcriptional regulator]	15.17	11.2678	17.767	12.6502	-0.429014	0.0700368		0.227979	0.267082		-0.490037	0.0182789		0.166956	0.542914
LPST_RS07790	LPST_C1557	855	alpha/beta hydrolase]	13.9237	12.078	13.4779	25.5885	-0.20516	0.364739		-0.0469478	0.831349		0.924899	2.03689e-08		1.08311	1.42261e-09	up
LPST_RS07795	LPST_C1558	642	NAD-dependent dehydratase]	4.40782	3.92778	4.82676	3.28275	-0.166351	0.735203		0.130991	0.767864		-0.55615	0.207747		-0.258808	0.626006
LPST_RS07800	LPST_C1559	435	DUF2255 domain-containing protein]	2.0189	2.20833	3.3392	2.07638	0.129387	0.88038		0.725937	0.273412		-0.685433	0.303668		-0.0888828	0.919043
LPST_RS07805	LPST_C1560	891	LysR family transcriptional regulator]	24.5319	18.4631	31.0834	10.7004	-0.410011	0.0119308		0.341488	0.0120564		-1.53848	1.32587e-21	down	-0.786984	8.0087e-05
LPST_RS07810	LPST_C1561	945	NADP-dependent oxidoreductase]	198.671	134.055	179.02	279.729	-0.567554	2.32652e-25		-0.150257	0.00270103		0.643908	1.2174e-47		1.0612	2.23762e-99	up
LPST_RS07815		249	alpha/beta hydrolase]	36.8374	29.8989	38.1125	47.5594	-0.30108	0.244966		0.0490927	0.842568		0.319466	0.136303		0.669639	0.0042806
LPST_RS07820	LPST_C1563	1407	NADH oxidase]	149.526	114.36	128.29	209.561	-0.386812	1.28304e-14		-0.220984	2.68256e-06		0.707965	1.98323e-62		0.873794	2.02555e-80
LPST_RS07825	LPST_C1564	606	DNA-binding response regulator]	14.3311	17.6352	21.7324	20.701	0.299312	0.209044		0.600701	0.00333586		-0.0701458	0.736534		0.231243	0.307313
LPST_RS07830	LPST_C1565	1104	sensor histidine kinase]	14.9375	11.7467	14.2098	16.4537	-0.34668	0.0666719		-0.0720577	0.699509		0.211529	0.218574		0.486151	0.00827739
LPST_RS07835	LPST_C1566	771	ABC transporter permease]	14.3016	19.0006	19.9703	9.63232	0.409871	0.0418791		0.481676	0.0098691		-1.0519	1.76206e-07	down	-0.980092	6.40669e-06
LPST_RS07840	LPST_C1567	888	ABC transporter ATP-binding protein]	12.7469	19.3369	15.3761	9.26733	0.601203	0.00137191		0.270542	0.170784		-0.730467	0.00036822		-1.06113	1.5417e-07	down
LPST_RS15685		312	hypothetical protein]	4.69135	3.07892	3.7245	5.78991	-0.607578	0.381088		-0.332956	0.605847		0.636495	0.282215		0.911117	0.164782
LPST_RS07845	LPST_C1569	468	GNAT family N-acetyltransferase]	26.063	27.9668	56.4882	33.8817	0.101712	0.647039		1.11594	3.14656e-13	up	-0.737444	4.15833e-07		0.276789	0.162783
LPST_RS07850	LPST_C1570	438	MarR family transcriptional regulator]	5.79242	7.12791	13.2653	6.41561	0.299312	0.518666		1.19542	0.000423642	up	-1.048	0.00169335		-0.151893	0.749105
LPST_RS07855	LPST_C1571	669	membrane protein]	15.3152	8.79494	18.9621	10.3509	-0.800223	0.0014822		0.308149	0.132987		-0.873366	5.78053e-05		0.235007	0.451353
LPST_RS07860	LPST_C1572	900	ABC transporter ATP-binding protein]	140.515	69.3783	86.8304	81.5133	-1.01817	6.50455e-46	down	-0.694453	5.84566e-27		-0.0911646	0.263743		0.232552	0.00797586
LPST_RS07865	LPST_C1573	753	ABC transporter permease]	106.133	62.1917	77.0323	65.7061	-0.771077	6.58075e-19		-0.462336	5.03397e-09		-0.229436	0.0132067		0.0793058	0.488714
LPST_RS07870	LPST_C1574	1059	ABC transporter permease]	65.4219	88.3292	91.1675	66.4318	0.433117	1.46253e-08		0.478746	2.74488e-11		-0.456646	2.45192e-10		-0.411017	1.0868e-07
LPST_RS07875	LPST_C1575	1071	hypothetical protein]	42.64	64.916	70.3446	46.3841	0.606367	2.63595e-11		0.722233	1.18366e-17		-0.600809	6.06321e-13		-0.484943	9.57023e-08
LPST_RS07880	LPST_C1576	894	ABC transporter ATP-binding protein]	30.1254	46.0701	49.61	36.4838	0.612853	2.74724e-07		0.719651	7.86216e-11		-0.443375	3.84501e-05		-0.336577	0.00457396
LPST_RS07885	LPST_C1577	390	GntR family transcriptional regulator]	17.0139	19.3972	31.0375	24.189	0.189129	0.51754		0.867293	8.68332e-05		-0.359663	0.0892906		0.318501	0.223421
LPST_RS15690	LPST_C1578	234	hypothetical protein]	0.834017	1.02631	1.65533	1.71553	0.299312	0.866293		0.988972	0.473871		0.0515327	0.965979		0.741192	0.608027
LPST_RS07890	LPST_C1579	1107	RNA polymerase sigma factor RpoD]	1010.62	782.729	862.959	1107.12	-0.368653	3.77311e-66		-0.227874	4.59462e-30		0.359441	2.80001e-75		0.50022	3.74248e-124
LPST_RS07895	LPST_C1580	1878	DNA primase]	315.031	230.948	275.506	404.426	-0.447922	1.53664e-50		-0.19341	2.42533e-12		0.553795	5.0268e-103		0.808306	5.60365e-180
LPST_RS07900	LPST_C1581	2085	glycine--tRNA ligase subunit beta]	366.826	339.846	468.022	218.863	-0.110214	1.5551e-05		0.35148	1.62092e-58		-1.09655	0	down	-0.634852	1.9471e-110
LPST_RS07905	LPST_C1582	900	glycine--tRNA ligase subunit alpha]	278.645	189.589	317.195	125.002	-0.55555	3.13079e-32		0.18694	3.29993e-06		-1.34342	2.3036e-172	down	-0.600928	5.15045e-25
LPST_RS07910	LPST_C1583	777	DNA repair protein RecO]	354.905	257.464	258.107	317.866	-0.463061	1.07509e-25		-0.459462	7.14021e-28		0.30045	6.94009e-12		0.304048	5.78467e-11
LPST_RS07915	LPST_C1584	909	GTPase Era]	306.266	200.394	221.692	282.417	-0.611946	3.8195e-42		-0.466231	7.34742e-29		0.349272	6.13481e-16		0.494987	2.02038e-26
LPST_RS07920	LPST_C1585	417	diacylglycerol kinase family protein]	224.177	145.418	149.784	215.879	-0.62443	1.67212e-15		-0.581755	4.10751e-15		0.527342	2.72701e-12		0.570017	1.29161e-12
LPST_RS07925	LPST_C1586	480	endoribonuclease YbeY]	206.341	133.837	142.633	216.398	-0.624557	2.33577e-16		-0.532726	8.96589e-14		0.601381	2.17134e-17		0.693212	7.12493e-20
LPST_RS07930	LPST_C1587	978	PhoH family protein]	179.894	142.792	137.631	240.737	-0.333236	1.07755e-09		-0.386343	1.47331e-13		0.806651	1.5617e-62		0.753544	3.22387e-50
LPST_RS07935	LPST_C1588	444	GatB/YqeY domain-containing protein]	6258.31	4526.45	5437.04	4617.39	-0.467393	7.62968e-252		-0.20295	1.37392e-58		-0.235744	8.50288e-67		0.0286992	0.0814374
LPST_RS07940	LPST_C1589	189	30S ribosomal protein S21]	5199.1	3356.46	4179.87	3594.85	-0.631322	8.86457e-154		-0.314805	4.20679e-48		-0.217527	1.31527e-19		0.0989907	0.000348542
LPST_RS07945	LPST_C1590	819	phosphotransferase]	92.8142	203.209	177.83	198.266	1.13054	6.5743e-71	up	0.938081	6.76406e-51		0.15694	0.00383709		-0.0355234	0.56987
LPST_RS07950	LPST_C1591	726	short-chain dehydrogenase]	11.2902	16.705	18.2736	16.4499	0.565206	0.0119519		0.694686	0.000756691		-0.151682	0.459232		-0.0222015	0.926091
LPST_RS07955	LPST_C1592	897	endonuclease]	177.21	134.535	176.401	164.467	-0.397479	7.14844e-12		-0.00660687	0.914522		-0.101059	0.0700247		0.289813	1.70513e-06
LPST_RS07960	LPST_C1593	1161	CDP-glycerol glycerophosphotransferase family protein]	79.5096	60.6077	99.7562	104.162	-0.391627	3.23816e-07		0.327277	3.82564e-07		0.0623485	0.343747		0.781253	5.35479e-28
LPST_RS07965	LPST_C1594	876	YitT family protein]	67.7267	59.9018	90.4253	95.8904	-0.177126	0.0672647		0.417001	1.32947e-07		0.0846595	0.282979		0.678787	9.37387e-16
LPST_RS07970	LPST_C1595	531	peptide-methionine (S)-S-oxide reductase]	43.5526	46.3577	73.3116	60.1016	0.0900491	0.576378		0.75128	2.60526e-10		-0.286636	0.0119831		0.374595	0.00584465
LPST_RS07975	LPST_C1596	1797	aspartate--tRNA ligase]	334.769	296.419	327.424	344.19	-0.175529	1.02779e-09		-0.0320073	0.266906		0.0720436	0.00887924		0.215566	6.7644e-14
LPST_RS07980	LPST_C1597	1281	histidine--tRNA ligase]	249.93	214.753	242.281	245.921	-0.218846	3.97529e-08		-0.0448395	0.257031		0.0215134	0.608198		0.19552	1.6157e-06
LPST_RS07985	LPST_C1598	849	N-acetylmuramoyl-L-alanine amidase]	398.595	177.076	259.829	298.12	-1.17056	5.63982e-151	down	-0.617364	4.28108e-57		0.198333	4.01692e-06		0.751526	1.19203e-53
LPST_RS07990	LPST_C1599	843	aminoglycoside phosphotransferase]	37.7356	35.7527	41.3538	27.5003	-0.0778724	0.582597		0.132097	0.279951		-0.588571	2.0281e-06		-0.378602	0.00687384
LPST_RS07995	LPST_C1600	624	HAD family hydrolase]	103.21	105.453	121.977	73.0172	0.0310221	0.75619		0.241035	0.00255194		-0.740304	2.4796e-18		-0.530291	1.67089e-08
LPST_RS08000	LPST_C1601	447	D-aminoacyl-tRNA deacylase]	336.182	315.909	336.654	332.732	-0.0897301	0.139694		0.0020279	0.976627		-0.0169083	0.784379		0.0748496	0.236738
LPST_RS08005	LPST_C1602	2268	bifunctional (p)ppGpp synthetase/guanosine-3',5'-bis(diphosphate) 3'-pyrophosphohydrolase]	241.627	223.213	240.043	218.417	-0.114356	0.000162872		-0.00948774	0.771296		-0.136208	2.6268e-06		-0.0313402	0.366936
LPST_RS08010	LPST_C1603	336	hypothetical protein]	570.959	586.451	893.724	1040.32	0.0386241	0.485029		0.646442	4.92514e-55		0.21913	1.79412e-09		0.826947	1.05003e-86
LPST_RS08015	LPST_C1604	753	16S rRNA (uracil(1498)-N(3))-methyltransferase]	105.355	80.0519	99.4089	100.892	-0.396256	1.7724e-06		-0.0838152	0.297949		0.0213576	0.805681		0.333798	0.000101356
LPST_RS08020	LPST_C1605	951	50S ribosomal protein L11 methyltransferase]	114.51	101.896	106.612	103.946	-0.168384	0.0165039		-0.103104	0.126888		-0.0365331	0.623186		0.0287473	0.728472
LPST_RS08025	LPST_C1606	630	DNA-3-methyladenine glycosylase]	34.2304	26.8746	35.1994	25.6471	-0.349039	0.033121		0.040273	0.803891		-0.456754	0.00312549		-0.0674422	0.737176
LPST_RS08030	LPST_C1607	291	hypothetical protein]	483.541	572.33	484.517	519.726	0.243209	1.37535e-05		0.00291094	0.967979		0.101202	0.0763813		-0.139096	0.0157089
LPST_RS08035	LPST_C1608	291	hypothetical protein]	873.525	510.021	433.936	637.328	-0.776292	5.49424e-58		-1.00937	4.11627e-99	down	0.554554	3.75294e-26		0.321478	2.43278e-09
LPST_RS08040	LPST_C1609	1836	elongation factor 4]	173.21	110.202	183.653	150.647	-0.652369	1.37273e-53		0.0844586	0.0241497		-0.285808	1.84655e-14		0.45102	4.17174e-24
LPST_RS08045	LPST_C1610	1278	D-alanyl-lipoteichoic acid biosynthesis protein DltD]	1942.59	670.481	488.428	1301.36	-1.53471	0	down	-1.99176	0	down	1.4138	0	up	0.956752	0
LPST_RS08050	LPST_C1611	243	D-alanine--poly(phosphoribitol) ligase subunit 2]	1339.62	450.168	369.016	796.259	-1.57328	1.74802e-227	down	-1.86006	0	down	1.10955	4.71651e-87	up	0.822774	4.33841e-48
LPST_RS08055	LPST_C1612	1215	D-alanyl-lipoteichoic acid biosynthesis protein DltB]	1346.68	445.029	352.359	678.72	-1.59744	0	down	-1.93429	0	down	0.945772	1.42411e-282		0.608918	3.19517e-119
LPST_RS08060	LPST_C1613	1527	D-alanine--poly(phosphoribitol) ligase subunit 1]	1231.73	446.655	354.942	467.419	-1.46346	0	down	-1.79503	0	down	0.397134	3.56308e-53		0.0655566	0.0170783
LPST_RS08065	LPST_C1614	150	teichoic acid D-Ala incorporation-associated protein DltX]	247.853	69.6451	81.9886	99.6894	-1.83139	2.56228e-33	down	-1.59599	1.86293e-30	down	0.282017	0.136952		0.517417	0.0114341
LPST_RS08070	LPST_C1615	1176	peptidase S12]	629.955	206.154	216.401	176.822	-1.61153	0	down	-1.54154	0	down	-0.291409	1.36957e-11		-0.221425	2.1204e-06
LPST_RS08075	LPST_C1616	1143	molecular chaperone DnaJ]	558.332	394.061	486.726	288.256	-0.502703	6.25109e-67		-0.198012	8.92067e-14		-0.755759	1.14989e-130		-0.451068	1.61966e-38
LPST_RS08080	LPST_C1617	1869	molecular chaperone DnaK]	1004.05	709.673	579.571	523.861	-0.500598	5.13946e-193		-0.792768	0		-0.1458	7.45961e-13		-0.43797	1.91657e-105
LPST_RS08085	LPST_C1618	600	nucleotide exchange factor GrpE]	529.046	387.051	329.407	304.588	-0.450871	4.86909e-28		-0.683523	5.38023e-64		-0.113013	0.0220922		-0.345665	6.59624e-13
LPST_RS08090	LPST_C1619	1044	HrcA family transcriptional regulator]	523.698	381.051	329.932	300.979	-0.458749	7.5256e-49		-0.666567	1.19581e-104		-0.132505	0.000316242		-0.340322	1.0943e-20
LPST_RS08095	LPST_C1620	711	acetolactate decarboxylase]	191.18	283.39	267.902	244.474	0.56786	3.76038e-27		0.486773	1.05983e-21		-0.132025	0.00844666		-0.213112	3.48434e-05
LPST_RS08100	LPST_C1621	1002	riboflavin biosynthesis protein RibF]	145.104	266.28	242.672	222.05	0.875859	1.81268e-74		0.741921	9.48243e-57		-0.128121	0.00369171		-0.262058	3.83955e-09
LPST_RS08105	LPST_C1622	924	tRNA pseudouridine(55) synthase TruB]	75.9307	154.256	177.115	150.755	1.02257	6.09852e-52	up	1.22193	5.0336e-87	up	-0.232483	1.64882e-05		-0.0331201	0.625991
LPST_RS08110	LPST_C1623	522	shikimate kinase]	31.592	13.802	22.6324	50.756	-1.19468	8.75657e-09	down	-0.48117	0.00754885		1.16519	5.75139e-14	up	1.8787	2.08454e-24	up
LPST_RS08115	LPST_C1624	1098	prephenate dehydrogenase]	52.1671	21.9815	35.1012	73.4865	-1.24685	2.68156e-29	down	-0.57162	1.85915e-09		1.06596	8.95426e-35	up	1.74119	6.51905e-65	up
LPST_RS08120	LPST_C1625	1299	3-phosphoshikimate 1-carboxyvinyltransferase]	66.7059	32.5384	44.2811	85.2931	-1.03567	9.62416e-33	down	-0.591125	1.80386e-14		0.945738	4.99517e-39		1.39029	3.41885e-64	up
LPST_RS08125	LPST_C1626	528	amino acid biosynthesis protein]	60.2482	25.6985	38.3313	81.7313	-1.22924	1.71546e-16	down	-0.652397	5.38893e-07		1.09237	6.54428e-20	up	1.66921	2.75785e-33	up
LPST_RS08130	LPST_C1627	1170	chorismate synthase]	63.1351	34.3812	43.2869	87.9208	-0.87682	1.35899e-21		-0.544511	5.87271e-11		1.02227	3.72224e-41	up	1.35458	2.13967e-57	up
LPST_RS08135	LPST_C1628	1455	MFS transporter]	57.4749	40.7687	66.9539	87.0463	-0.495472	1.2303e-09		0.220235	0.00172728		0.378614	1.15023e-09		1.09432	1.29919e-50	up
LPST_RS08140	LPST_C1629	354	ribosome-binding factor A]	1043.06	1050.51	1193.23	1259.02	0.0102715	0.808431		0.194049	3.37594e-09		0.0774275	0.0175225		0.261205	2.03536e-14
LPST_RS08145		2577	translation initiation factor IF-2]	988.182	1090.49	1229.38	1132.29	0.142122	1.53258e-27		0.315084	7.53772e-153		-0.118684	5.56977e-24		0.0542779	3.64563e-05
LPST_RS08150	LPST_C1631	306	hypothetical protein]	643.837	680.441	799.063	684.471	0.0797752	0.120052		0.311614	1.1429e-12		-0.22332	3.4343e-07		0.00851893	0.883473
LPST_RS08155	LPST_C1632	300	YlxR family protein]	441.387	479.911	499.356	467.336	0.120723	0.0487191		0.178024	0.00154884		-0.0956085	0.0966651		-0.0383074	0.569083
LPST_RS08160	LPST_C1633	1218	transcription termination/antitermination protein NusA]	466.75	469.762	644.387	475.343	0.00928274	0.783071		0.465278	8.04934e-79		-0.438958	5.24945e-70		0.0170373	0.611125
LPST_RS08165	LPST_C1634	477	ribosome maturation factor RimP]	221.55	226.562	360.55	255.209	0.0322759	0.673732		0.70257	6.1748e-37		-0.498519	2.79571e-20		0.171775	0.0109575
LPST_RS08170	LPST_C1635	4314	DNA polymerase III subunit alpha]	151.64	137.92	184.628	122.459	-0.136825	6.95426e-07		0.283965	1.75139e-32		-0.592323	1.02198e-121		-0.171533	4.96208e-09
LPST_RS08175	LPST_C1638	1710	proline--tRNA ligase]	555.521	411.424	502.816	415.46	-0.433214	1.20672e-75		-0.143812	2.87573e-11		-0.275319	1.28212e-32		0.0140834	0.643524
LPST_RS08180	LPST_C1639	1278	RIP metalloprotease RseP]	267.696	196.465	249.821	211.554	-0.446321	1.38055e-29		-0.0997004	0.00702211		-0.239871	3.44921e-10		0.106749	0.0177022
LPST_RS08185	LPST_C1640	786	CDP-archaeol synthase]	144.011	96.2456	136.631	115.68	-0.581389	1.94575e-16		-0.0758937	0.256845		-0.240144	0.000349265		0.265351	0.000680967
LPST_RS08190	LPST_C1641	780	ditrans,polycis-undecaprenyl-diphosphate synthase ((2E,6E)-farnesyl-diphosphate specific)]	109.465	72.2006	121.667	112.067	-0.600383	2.18079e-13		0.15247	0.0333484		-0.118576	0.102891		0.634277	1.25717e-14
LPST_RS08195	LPST_C1642	564	ribosome-recycling factor]	986.008	814.57	793.925	1086.68	-0.27556	6.90619e-20		-0.312596	2.08571e-27		0.452855	4.15945e-58		0.415819	6.82331e-45
LPST_RS08200	LPST_C1643	723	UMP kinase]	698.176	564.183	554.502	766.222	-0.307428	4.49943e-22		-0.332399	6.57711e-28		0.46657	1.53692e-55		0.441599	2.425e-45
LPST_RS08205	LPST_C1644	879	elongation factor Ts]	2237.57	1796.39	2382.47	1510.29	-0.316834	4.20961e-87		0.0905292	3.64121e-10		-0.657639	0		-0.250276	1.98746e-44
LPST_RS08210	LPST_C1645	804	30S ribosomal protein S2]	5251.23	3861.16	4771.63	3881.4	-0.443623	0		-0.138176	1.28231e-42		-0.297904	3.03157e-164		0.00754315	0.600623
LPST_RS08215	LPST_C1646	723	haloacid dehalogenase]	182.068	82.5431	174.253	104.384	-1.14126	3.34299e-57	down	-0.0632976	0.310662		-0.739284	1.91136e-29		0.338679	8.53477e-05
LPST_RS08220	LPST_C1647	999	lactate dehydrogenase]	7969.03	5075.72	5389.04	4888.03	-0.650792	0		-0.564377	0		-0.140775	2.83225e-55		-0.0543603	3.31998e-08
LPST_RS08225		306	GIY-YIG nuclease family protein]	81.6355	69.4568	96.8369	70.5133	-0.233082	0.125891		0.24636	0.0602649		-0.457662	0.000577016		0.0217795	0.905393
LPST_RS08230	LPST_C1648	759	tRNA1(Val) (adenine(37)-N6)-methyltransferase]	125.735	103.15	144.554	106.044	-0.28565	0.000135364		0.201213	0.00231981		-0.446941	3.5106e-11		0.0399225	0.661544
LPST_RS08235	LPST_C1649	636	1-acyl-sn-glycerol-3-phosphate acyltransferase]	203.752	146.132	181.341	170.736	-0.479537	1.66293e-13		-0.16811	0.0056302		-0.0869402	0.191432		0.224487	0.0016379
LPST_RS08240	LPST_C1650	237	YneF family protein]	653.827	587.722	767.749	528.47	-0.153774	0.00850759		0.231726	5.0443e-06		-0.538814	1.92202e-24		-0.153315	0.0151345
LPST_RS08245	LPST_C1651	240	DUF896 family protein]	524.086	473.307	595.143	610.932	-0.147028	0.0242814		0.183434	0.00145938		0.0377739	0.53824		0.368236	1.64473e-09
LPST_RS08250	LPST_C1652	633	transcriptional repressor LexA]	801.913	838.268	727.271	910.202	0.0639658	0.0423538		-0.140953	2.39274e-06		0.323693	8.22254e-30		0.118774	7.59235e-05
LPST_RS15695		180	DNA alkylation repair protein]	20.6002	24.6827	24.2092	32.8953	0.260838	0.49644		0.232897	0.52248		0.442323	0.154301		0.414382	0.216843
LPST_RS08255	LPST_C1653	630	hypothetical protein]	78.3738	65.1851	72.0897	93.8271	-0.265829	0.0119838		-0.120578	0.236755		0.380212	3.78145e-05		0.525464	1.21284e-07
LPST_RS08260	LPST_C1654	1170	hydroxymethylglutaryl-CoA synthase]	155.794	104.786	102.217	121.031	-0.572199	5.27255e-25		-0.608012	1.60199e-30		0.24374	2.80576e-05		0.207927	0.000799061
LPST_RS08265	LPST_C1655	393	hypothetical protein]	127.375	96.8566	90.4304	91.676	-0.395164	0.000177397		-0.494207	1.0061e-06		0.0197365	0.877124		-0.0793068	0.546749
LPST_RS08270	LPST_C1656	393	hypothetical protein]	16.1392	14.666	12.5666	9.70387	-0.138093	0.668212		-0.360971	0.222541		-0.372965	0.274925		-0.595843	0.0824376
LPST_RS08275	LPST_C1657	942	glycosyltransferase]	378.407	212.112	386.628	314.712	-0.835114	1.93843e-91		0.0310063	0.411394		-0.296914	1.38297e-16		0.569207	9.73674e-39
LPST_RS08280	LPST_C1659	573	transposase]	14.9861	17.3935	16.393	10.5087	0.21492	0.387273		0.129453	0.598615		-0.64149	0.00931255		-0.726957	0.00489092
LPST_RS08285	LPST_C1660	1185	LytR family transcriptional regulator]	159.01	127.07	97.0821	73.088	-0.323499	8.42885e-10		-0.711842	2.90908e-41		-0.40957	4.19961e-10		-0.797913	8.41471e-36
LPST_RS08290	LPST_C1661	792	ABC transporter ATP-binding protein]	144.399	105.675	75.1953	80.3374	-0.45043	6.98481e-11		-0.941343	1.81147e-40		0.0954291	0.293429		-0.395484	1.3592e-06
LPST_RS08300	LPST_C1663	1212	FtsW/RodA/SpoVE family cell cycle protein]	134.776	71.3333	64.9574	34.3636	-0.917918	8.59116e-50		-1.053	1.14458e-68	down	-0.918611	8.10885e-27		-1.05369	6.55707e-33	down
LPST_RS08310	LPST_C1664	531	holin]	82.5111	40.4782	57.2633	59.5346	-1.02744	5.59891e-17	down	-0.526979	1.23655e-06		0.05612	0.675103		0.556584	5.62601e-05
LPST_RS08315	LPST_C1665	264	holin]	59.1394	37.2969	37.4143	45.6175	-0.665064	0.000818262		-0.660531	0.000462502		0.285998	0.17886		0.290531	0.20579
LPST_RS08320	LPST_C1666	1173	LysM peptidoglycan-binding domain-containing protein]	67.3826	40.4354	47.4691	49.9653	-0.736757	2.1822e-17		-0.505388	2.57772e-10		0.0739391	0.442285		0.305308	0.00193409
LPST_RS08325	LPST_C1667	360	hypothetical protein]	53.3979	30.353	34.1619	31.5014	-0.814945	7.18661e-06		-0.644395	0.000135792		-0.116973	0.588475		0.0535766	0.830643
LPST_RS08330	LPST_C1668	252	hypothetical protein]	18.5867	11.9125	14.6024	19.9124	-0.641794	0.0869099		-0.348063	0.316869		0.447461	0.187714		0.741192	0.047386
LPST_RS08335	LPST_C1669	2547	tail fiber protein]	49.3072	30.5498	32.9253	35.0683	-0.690634	3.92166e-24		-0.582601	6.23993e-20		0.090971	0.231969		0.199004	0.0120307
LPST_RS08340	LPST_C1670	2415	hypothetical protein]	27.1931	14.9662	21.4124	22.1079	-0.861531	8.33747e-19		-0.344795	6.86057e-05		0.0461192	0.653503		0.562855	8.61594e-08
LPST_RS08345	LPST_C1671	1773	phage tail protein]	35.6637	19.7759	24.1956	27.1698	-0.850713	8.53288e-18		-0.559715	5.61563e-10		0.16726	0.104132		0.458258	3.02054e-05
LPST_RS08350	LPST_C1672	5031	peptidase M23]	82.9944	42.7707	55.9348	56.8518	-0.956391	4.37377e-134		-0.569267	8.05562e-61		0.0234599	0.594876		0.410584	4.20883e-21
LPST_RS08355	LPST_C1673	192	hypothetical protein]	22.8703	17.5113	16.1395	14.1129	-0.385186	0.313745		-0.502881	0.165082		-0.19358	0.657505		-0.311275	0.496642
LPST_RS08360	LPST_C1674	375	hypothetical protein]	57.2469	23.0549	34.6031	35.8614	-1.31212	1.22388e-12	down	-0.726299	6.56103e-06		0.0515327	0.804247		0.637356	0.00352493
LPST_RS08365	LPST_C1675	654	phage tail protein]	310.645	132.563	161.839	176.164	-1.22859	2.66552e-98	down	-0.940705	8.04008e-71		0.122362	0.0617322		0.410244	3.49701e-09
LPST_RS08370	LPST_C1676	381	DUF806 domain-containing protein]	224.613	118.187	126.066	133.811	-0.926374	4.20044e-27		-0.833265	4.01512e-25		0.0860211	0.402411		0.17913	0.0967951
LPST_RS08375	LPST_C1677	408	hypothetical protein]	222.186	93.8843	122.47	131.597	-1.24281	2.22091e-45	down	-0.859336	6.74507e-28		0.103701	0.294901		0.487175	2.79486e-06
LPST_RS08380		348	head-tail adaptor protein]	169.924	84.1925	95.7238	99.2049	-1.01312	5.49981e-22	down	-0.827937	1.46827e-17		0.0515327	0.686991		0.23672	0.0717986
LPST_RS08385	LPST_C1678	333	phage gp6-like head-tail connector protein]	217.43	106.015	118.356	128.989	-1.03629	1.3437e-27	down	-0.877419	2.64025e-23		0.124115	0.261952		0.282987	0.014902
LPST_RS08390	LPST_C1679	1233	phage major capsid protein]	277.624	140.432	160.452	172.148	-0.983265	2.7163e-115		-0.790988	1.49671e-88		0.101501	0.0335766		0.293779	4.73405e-09
LPST_RS08395	LPST_C1680	756	Clp protease ClpP]	184.318	92.1232	111.439	104.341	-1.00056	4.62352e-49	down	-0.725937	7.16215e-32		-0.0949534	0.225198		0.179669	0.0347327
LPST_RS08400	LPST_C1681	1194	phage portal protein]	187.314	91.2149	103.001	114.143	-1.03812	9.41549e-83	down	-0.862807	1.90567e-67		0.148188	0.0128157		0.323501	3.09275e-07
LPST_RS08405	LPST_C1682	195	DUF1056 domain-containing protein]	50.041	23.3998	28.8028	31.3942	-1.09662	4.44983e-05	down	-0.796903	0.00115297		0.124289	0.686442		0.424002	0.197837
LPST_RS08410	LPST_C1683	1899	terminase large subunit]	84.1685	39.3936	58.3367	48.7259	-1.09532	7.92928e-65	down	-0.528877	3.26806e-21		-0.259716	8.60256e-05		0.306727	7.4047e-05
LPST_RS08415	LPST_C1684	456	phage terminase small subunit P27 family]	69.1192	31.8627	46.0825	42.6963	-1.11721	3.22213e-14	down	-0.584867	6.56401e-06		-0.110106	0.499502		0.422242	0.01711
LPST_RS08420	LPST_C1685	252	hypothetical protein]	60.7939	18.5835	33.8161	28.6738	-1.70991	2.82459e-13	down	-0.846217	1.4251e-05		-0.237974	0.352866		0.625715	0.0398947
LPST_RS08425	LPST_C1686	270	hypothetical protein]	63.6077	36.0233	26.8991	34.9396	-0.820269	2.06974e-05		-1.24164	1.83813e-10	down	0.377303	0.11897		-0.0440689	0.871154
LPST_RS08430	LPST_C1687	513	HNH endonuclease]	63.912	33.0038	42.2836	36.7785	-0.953454	1.20212e-11		-0.595991	2.83885e-06		-0.201233	0.199231		0.15623	0.399176
LPST_RS08440	LPST_C1689	813	hypothetical protein]	152.671	105.456	128.759	107.641	-0.53379	1.60466e-15		-0.24576	7.24475e-05		-0.258434	0.000147652		0.0295963	0.736323
LPST_RS08445	LPST_C1690	429	transcriptional regulator]	93.4857	44.2245	45.5969	51.2319	-1.0799	7.20555e-17	down	-1.03581	2.32125e-17	down	0.168108	0.282466		0.212199	0.205782
LPST_RS08450	LPST_C1691	309	hypothetical protein]	37.2636	28.3679	25.6978	25.0084	-0.393506	0.085827		-0.536119	0.0140655		-0.0392327	0.885105		-0.181846	0.513091
LPST_RS08455	LPST_C1692	786	ATP-binding protein]	31.2852	24.4433	23.5316	27.7071	-0.35604	0.019839		-0.410879	0.00465027		0.235655	0.13023		0.180815	0.287215
LPST_RS08460	LPST_C1693	798	hypothetical protein]	29.9588	21.9691	22.207	29.8057	-0.447501	0.00408158		-0.431966	0.00341361		0.424576	0.00429193		0.440111	0.00569626
LPST_RS08465		258	hypothetical protein]	26.4752	18.6167	12.7615	19.4493	-0.508043	0.0943388		-1.05285	0.000567666	down	0.607926	0.0757392		0.0631203	0.867894
LPST_RS08470	LPST_C1696	201	hypothetical protein]	17.9625	8.96103	12.0444	9.98591	-1.00325	0.0247669		-0.576625	0.153923		-0.270395	0.588853		0.15623	0.795365
LPST_RS08475		249	hypothetical protein]	13.7161	7.71584	6.61135	19.3462	-0.829971	0.0661258		-1.05285	0.0164772		1.54903	9.43384e-05	up	1.32615	0.00117725
LPST_RS08480	LPST_C1697	204	DNA-binding protein]	16.7417	6.47478	13.2913	9.34711	-1.37054	0.00463676		-0.332956	0.417898		-0.507895	0.282306		0.529688	0.393781
LPST_RS08485		291	hypothetical protein]	203.543	176.197	147.751	167.954	-0.208148	0.030827		-0.462165	5.52205e-07		0.184895	0.0694856		-0.0691221	0.541428
LPST_RS15700		264	SinR family protein]	378.122	315.659	287.576	301.836	-0.260486	0.000365559		-0.394909	1.69145e-08		0.0698181	0.393357		-0.0646044	0.460395
LPST_RS08490	LPST_C1698	261	hypothetical protein]	28.4141	25.7638	21.1483	31.1457	-0.14126	0.633563		-0.426066	0.119141		0.558493	0.03456		0.273687	0.335978
LPST_RS08495	LPST_C1699	357	hypothetical protein]	59.5867	44.7349	44.7566	50.0386	-0.41359	0.0123835		-0.41289	0.00846229		0.160944	0.356552		0.161643	0.396081
LPST_RS08500	LPST_C1700	204	hypothetical protein]	42.5717	28.2536	32.7537	33.4528	-0.591459	0.0277099		-0.378237	0.131789		0.0304711	0.91595		0.243693	0.438131
LPST_RS08505	LPST_C1701	753	phage repressor protein/antirepressor Ant]	82.4181	50.8696	56.456	69.0381	-0.696158	1.00759e-12		-0.545834	1.97516e-09		0.290264	0.00308683		0.440588	2.91434e-05
LPST_RS08510	LPST_C1702	216	hypothetical protein]	61.4392	33.3549	30.0374	43.2099	-0.88126	7.2733e-05		-1.0324	1.68207e-06	down	0.524602	0.032287		0.37346	0.155197
LPST_RS08515	LPST_C1703	327	XRE family transcriptional regulator]	105.339	93.6386	90.0257	83.7855	-0.169859	0.189739		-0.226625	0.0614476		-0.103638	0.447554		-0.160404	0.2583
LPST_RS08520		390	ImmA/IrrE family metallo-endopeptidase]	83.5685	92.0596	89.6362	85.176	0.13961	0.275441		0.101122	0.412324		-0.0736349	0.561209		-0.112122	0.399936
LPST_RS08525	LPST_C1705	879	hypothetical protein]	134.103	151.907	117.218	104.126	0.179849	0.00427869		-0.194151	0.0022861		-0.17086	0.0129454		-0.544859	8.22356e-17
LPST_RS08530	LPST_C1706	201	hypothetical protein]	66.5097	54.3636	50.1047	42.4401	-0.290925	0.169996		-0.408621	0.0410015		-0.239516	0.306597		-0.357211	0.139187
LPST_RS08535	LPST_C1708	231	hypothetical protein]	62.5188	54.061	36.8902	79.0703	-0.209701	0.305701		-0.76105	0.000129263		1.0999	3.17935e-09	up	0.548547	0.00292508
LPST_RS08540		189	hypothetical protein]	12.9074	22.2366	15.3709	18.5849	0.784739	0.0512129		0.252006	0.576659		0.273925	0.50446		-0.258808	0.52529
LPST_RS15705	LPST_C1709	177	hypothetical protein]	35.2832	21.0306	22.9782	20.4119	-0.746491	0.0215471		-0.618711	0.041464		-0.17086	0.653493		-0.0430791	0.92173
LPST_RS08545		258	hypothetical protein]	21.1802	19.0821	19.5175	22.1722	-0.150491	0.665311		-0.117943	0.720568		0.183983	0.564404		0.21653	0.532884
LPST_RS08550	LPST_C1710	336	hypothetical protein]	131.268	86.4846	95.9723	111.111	-0.602003	1.62803e-07		-0.451829	2.60136e-05		0.211313	0.0711158		0.361488	0.00385151
LPST_RS08555	LPST_C1711	1164	site-specific integrase]	125.747	82.0119	107.486	109.498	-0.616624	4.61473e-23		-0.226385	6.79796e-05		0.0267551	0.686547		0.416994	2.59989e-10
LPST_RS08560	LPST_C1712	1191	NUDIX hydrolase]	78.2442	76.4223	63.0131	66.8213	-0.0339907	0.681077		-0.312333	1.46555e-05		0.0846573	0.296382		-0.193685	0.0136446
LPST_RS15710		297	hypothetical protein]	5.25683	8.08605	8.80335	7.77186	0.62124	0.245528		0.743859	0.12678		-0.179793	0.706301		-0.0571739	0.917963
LPST_RS08570		207	hypothetical protein]	18.3846	10.4415	37.4249	25.2108	-0.816165	0.055266		1.0255	0.000319841	up	-0.569956	0.0356365		1.27171	0.00107699
LPST_RS08575	LPST_C1715	762	SAM-dependent methyltransferase]	30.3497	33.4075	47.2747	26.9993	0.138489	0.36541		0.639387	1.54737e-07		-0.808146	1.1828e-10		-0.307248	0.0457776
LPST_RS08580	LPST_C1716	348	hypothetical protein]	470.235	530.344	559.317	633.873	0.173547	0.00109498		0.250285	3.35783e-07		0.180529	9.4546e-05		0.257266	1.5873e-07
LPST_RS08585	LPST_C1717	1212	MFS transporter]	2.33483	3.17037	2.63665	4.47141	0.441331	0.284902		0.175385	0.684844		0.762026	0.0224278		0.49608	0.159019
LPST_RS08590	LPST_C1718	585	ArsR family transcriptional regulator]	29.691	24.6313	27.1474	25.5614	-0.269531	0.143936		-0.12921	0.466215		-0.0868508	0.646633		0.0534702	0.805147
LPST_RS08595	LPST_C1719	519	adenine phosphoribosyltransferase]	622.331	346.814	553.034	428.505	-0.843519	2.18404e-84		-0.170314	6.32455e-06		-0.368055	2.29985e-19		0.30515	4.74191e-10
LPST_RS08600	LPST_C1720	2337	single-stranded-DNA-specific exonuclease RecJ]	207.979	178.55	199.433	187.104	-0.22011	7.60891e-12		-0.0605272	0.0531274		-0.0920686	0.00364744		0.0675144	0.0589556
LPST_RS08605	LPST_C1721	351	LapA family protein]	99.248	82.1045	99.3199	100.358	-0.273577	0.0314286		0.00104458	0.994919		0.0150068	0.905061		0.289629	0.0250393
LPST_RS08610	LPST_C1722	792	KR domain-containing protein]	114.09	90.21	89.623	98.2043	-0.33881	1.13416e-05		-0.348227	2.10462e-06		0.131916	0.101187		0.122499	0.15969
LPST_RS08615	LPST_C1723	936	ribonuclease Z]	123.122	76.3315	95.1816	102.717	-0.689735	3.34501e-22		-0.371331	1.03664e-08		0.109925	0.12958		0.428328	2.06336e-08
LPST_RS08620		285	hypothetical protein]	84.9117	111.23	180.422	127.825	0.38951	0.0036105		1.08734	1.29192e-23	up	-0.49721	7.07815e-07		0.200624	0.118798
LPST_RS08625	LPST_C1726	1296	GTPase ObgE]	358.019	289.539	436.065	327.017	-0.306277	2.95318e-20		0.284506	1.73337e-23		-0.415179	6.74097e-46		0.175604	5.07856e-07
LPST_RS08630	LPST_C1727	756	DeoR/GlpR transcriptional regulator]	172.701	127.702	150.251	176.556	-0.435498	1.37882e-11		-0.200903	0.000878767		0.232756	0.000104587		0.467351	5.432e-13
LPST_RS08635	LPST_C1728	918	1-phosphofructokinase]	195.691	143.361	162.977	247.835	-0.44893	2.67934e-16		-0.263911	2.48738e-07		0.60471	6.05568e-37		0.789729	1.40366e-52
LPST_RS08640	LPST_C1729	1968	PTS fructose transporter subunit IIC]	247.421	189.208	138.662	336.67	-0.386994	3.34236e-32		-0.835396	1.14528e-137		1.27976	0	up	0.831362	7.21174e-165
LPST_RS08645	LPST_C1730	1323	metallophosphoesterase]	9.58836	15.9741	12.7359	25.1844	0.736376	1.68247e-05		0.409547	0.0206982		0.983629	2.18197e-13		0.6568	1.31013e-06
LPST_RS08650	LPST_C1731	1452	hypothetical protein]	2.62095	2.72904	3.53468	2.83381	0.0583041	0.890026		0.43149	0.194443		-0.318836	0.340069		0.0543501	0.89666
LPST_RS08655	LPST_C1732	969	glycosyl transferase family 2]	1.61123	1.98271	1.29915	1.76067	0.299312	0.617945		-0.310589	0.618094		0.438556	0.466078		-0.171345	0.780706
LPST_RS08660	LPST_C1733	1275	hypothetical protein]	1.45413	1.69522	1.97471	2.04652	0.22131	0.693704		0.441484	0.361814		0.0515327	0.91209		0.271707	0.603105
LPST_RS08665	LPST_C1734	1029	glycosyl transferase family 1]	1.61211	2.10049	2.72913	1.9506	0.381774	0.496409		0.75949	0.106033		-0.48452	0.294973		-0.106805	0.854906
LPST_RS08670	LPST_C1735	1092	glycosyltransferase family 1 protein]	1.5191	0.989652	0.709428	0.919033	-0.618226	0.340913		-1.09849	0.089189		0.373461	0.637767		-0.106805	0.896463
LPST_RS08675	LPST_C1736	666	sugar transferase]	1.31865	1.26208	0.581603	0.602753	-0.0632578	0.943433		-1.18095	0.196863		0.0515327	0.965979		-1.06616	0.290191
LPST_RS08680	LPST_C1737	942	epimerase]	0.828705	0.892298	0.719595	0.852301	0.106667	0.906858		-0.203673	0.818911		0.244178	0.781465		-0.0661627	0.942368
LPST_RS08685	LPST_C1738	795	polysaccharide biosynthesis protein; phosphatase]	1.10468	3.77603	0.852652	2.52474	1.77324	0.0012711		-0.373598	0.659103		1.56611	0.0125506		-0.580736	0.231472
LPST_RS08690	LPST_C1739	708	exopolysaccharide biosynthesis protein]	2.06737	3.73123	1.77808	2.40974	0.851853	0.100416		-0.217479	0.738253		0.438556	0.466078		-0.630777	0.22694
LPST_RS08695	LPST_C1740	759	polysaccharide biosynthesis protein]	1.28564	1.74026	1.02068	1.45447	0.436816	0.55174		-0.332956	0.678425		0.510964	0.502957		-0.258808	0.728095
LPST_RS08700	LPST_C1741	1815	excinuclease ABC subunit UvrC]	185.483	149.518	176.014	247.44	-0.310961	1.91607e-15		-0.0755958	0.0446336		0.491392	1.18753e-49		0.726757	4.7026e-89
LPST_RS08705	LPST_C1742	741	amino acid ABC transporter ATP-binding protein]	176.197	117.647	317.693	70.427	-0.582724	7.72961e-19		0.850444	3.08572e-69		-2.17343	2.92333e-278	down	-0.740266	8.83439e-19
LPST_RS08710	LPST_C1743	1476	ABC transporter permease]	119.926	62.3168	206.795	46.0316	-0.944446	2.03521e-56		0.786065	2.92195e-78		-2.16751	0	down	-0.436996	2.32591e-08
LPST_RS15715	LPST_C1744	171	hypothetical protein]	1072.24	735.915	738.452	595.695	-0.543014	5.48126e-23		-0.538049	7.10544e-25		-0.309931	5.58447e-07		-0.304967	3.61967e-06
LPST_RS08715	LPST_C1745	408	iron-sulfur cluster biosynthesis family protein]	1628.01	2154.63	1686.1	3548.21	0.404334	7.89922e-62		0.0505842	0.0541191		1.0734	0	up	0.719651	6.18503e-280
LPST_RS08720	LPST_C1746	297	nucleotide pyrophosphohydrolase]	397.548	251.88	286.924	428.128	-0.658391	5.00673e-21		-0.47046	3.82198e-13		0.577374	1.29643e-19		0.765305	2.18428e-28
LPST_RS08725	LPST_C1747	594	GTP-binding protein]	226.701	145.751	186.664	260.188	-0.637285	1.55887e-22		-0.280349	2.40317e-06		0.479115	3.7311e-17		0.836051	1.10704e-39
LPST_RS08730	LPST_C1748	1266	ATP-dependent Clp protease ATP-binding subunit ClpX]	645.677	502.316	504.684	724.229	-0.362218	3.85304e-47		-0.355433	3.10566e-50		0.521067	2.86143e-111		0.527852	1.28855e-102
LPST_RS08735	LPST_C1749	1323	trigger factor]	3215.12	2355.36	3240.19	2534.37	-0.448928	0		0.0112056	0.299362		-0.354451	3.52642e-254		0.105682	1.98663e-18
LPST_RS08740	LPST_C1750	1188	elongation factor Tu]	22940	19545.9	22267.8	22615.5	-0.231	0		-0.0429091	1.74085e-28		0.0223575	1.79118e-08		0.210448	0
LPST_RS08745	LPST_C1751	915	hypothetical protein]	49.3765	44.0941	49.0005	69.6476	-0.163239	0.145989		-0.0110283	0.924039		0.507277	1.65677e-08		0.659488	1.10288e-11
LPST_RS08750	LPST_C1752	1725	RNase J family beta-CASP ribonuclease]	564.719	521.381	519.326	812.409	-0.115195	2.99562e-07		-0.120892	1.51775e-08		0.645564	1.51657e-248		0.639867	1.78175e-220
LPST_RS08755	LPST_C1753	873	4-hydroxy-tetrahydrodipicolinate synthase]	228.693	177.985	231.166	338.207	-0.361656	1.95343e-12		0.0155209	0.773106		0.548975	3.54506e-40		0.926152	1.0049e-88
LPST_RS08760	LPST_C1754	1203	MFS transporter]	3.65012	1.59704	2.49538	2.66955	-1.19254	0.00393516		-0.548685	0.131303		0.0973364	0.819151		0.741192	0.119268
LPST_RS08765	LPST_C1755	270	30S ribosomal protein S15]	6548.34	4727.51	6513.9	5372.15	-0.47005	3.04546e-162		-0.00760851	0.668417		-0.278021	1.15957e-66		0.18442	3e-23
LPST_RS08770	LPST_C1756	255	30S ribosomal protein S20]	5079.13	3237.39	5576.29	5164.72	-0.649751	7.06779e-213		0.134722	1.81665e-14		-0.110615	4.09737e-10		0.673858	4.62743e-227
LPST_RS08775	LPST_C1757	1062	DNA polymerase III subunit delta]	92.067	79.7127	108.235	72.8591	-0.207875	0.00496297		0.233409	0.000294371		-0.570984	1.60275e-17		-0.1297	0.119699
LPST_RS08780	LPST_C1758	2292	DNA internalization-related competence protein ComEC/Rec2]	80.678	71.1456	111.117	67.0808	-0.181402	0.000627952		0.461837	4.48834e-26		-0.728114	9.41148e-57		-0.0848749	0.155755
LPST_RS08785	LPST_C1759	486	ComE operon protein 2]	88.1432	72.8867	110.386	61.3301	-0.274194	0.0161869		0.324637	0.000737829		-0.84789	1.8232e-16		-0.24906	0.0544899
LPST_RS08790	LPST_C1760	726	competence protein ComEA]	21.6396	12.4047	18.6738	8.57055	-0.802786	6.69695e-05		-0.212662	0.247196		-1.12355	2.3643e-07	down	-0.53343	0.0474904
LPST_RS08795	LPST_C1761	1047	PDZ domain-containing protein]	195.906	151.961	187.015	142.438	-0.366458	4.96309e-13		-0.0670079	0.173297		-0.392816	3.3066e-15		-0.093366	0.122064
LPST_RS08800	LPST_C1762	492	pantetheine-phosphate adenylyltransferase]	195.16	196.957	195.839	145.642	0.0132226	0.874496		0.00500996	0.952397		-0.42724	2.90157e-09		-0.435452	1.07554e-08
LPST_RS08805	LPST_C1763	564	16S rRNA (guanine(966)-N(2))-methyltransferase RsmD]	177.166	168.407	191.957	145.733	-0.0731539	0.336613		0.115676	0.0863177		-0.397452	4.01756e-09		-0.208622	0.00643995
LPST_RS08810	LPST_C1764	303	DUF2129 domain-containing protein]	162.311	150.593	159.797	105.989	-0.108112	0.320988		-0.0225239	0.834973		-0.592323	1.5008e-08		-0.506735	7.88989e-06
LPST_RS08815	LPST_C1765	3432	pyruvate carboxylase]	818.057	705.387	751.417	627.357	-0.213786	3.85398e-59		-0.122587	5.42659e-23		-0.260327	6.18379e-86		-0.169128	2.37353e-32
LPST_RS08820	LPST_C1766	1167	FtsW/RodA/SpoVE family cell cycle protein]	299.764	294.278	378.801	379.074	-0.0266457	0.524032		0.337613	2.70253e-25		0.00104208	0.977257		0.365301	5.81962e-26
LPST_RS08825	LPST_C1767	1590	membrane protein]	77.5116	63.7394	74.4243	109.826	-0.282228	1.63654e-05		-0.0586386	0.365196		0.561376	3.1962e-25		0.784965	3.23747e-40
LPST_RS08830	LPST_C1768	1353	putative glycosyltransferase, exosortase G system-associated]	62.2406	49.6109	61.2656	94.1277	-0.3272	4.32539e-05		-0.022778	0.783932		0.619542	4.00634e-22		0.923964	9.07964e-39
LPST_RS08835	LPST_C1769	600	exosortase family protein XrtG]	36.1046	34.8226	39.0575	73.2616	-0.0521601	0.765567		0.113419	0.455865		0.907457	3.08003e-15		1.07304	8.49164e-18	up
LPST_RS08840	LPST_C1770	1302	Firmicu-CTERM sorting domain-containing protein]	423.071	398.691	367.861	331.368	-0.0856285	0.00501431		-0.20174	1.87504e-12		-0.150728	1.11781e-06		-0.266839	3.08751e-17
LPST_RS08845	LPST_C1771	1839	translational GTPase TypA]	2738.13	1502.77	2255.42	1663.04	-0.865568	0		-0.279794	6.39094e-194		-0.439577	0		0.146197	7.40165e-31
LPST_RS08850	LPST_C1772	774	inositol monophosphatase family protein]	113.213	199.975	183.164	200.846	0.820777	2.65602e-39		0.6941	4.78371e-30		0.132954	0.0170112		0.00627711	0.925011
LPST_RS08855	LPST_C1773	294	hypothetical protein]	74.3466	110.684	118.246	97.2862	0.574106	1.86223e-05		0.669457	7.72794e-08		-0.281489	0.0200913		-0.186139	0.172725
LPST_RS08860	LPST_C1774	933	lactate dehydrogenase]	64.8441	108.366	110.849	88.3111	0.740864	4.37557e-22		0.773543	1.25032e-26		-0.327925	1.83598e-06		-0.295246	6.41818e-05
LPST_RS08865	LPST_C1775	1413	dihydrolipoyl dehydrogenase]	132.247	5741.21	1854.77	4357.25	5.44004	0	up	3.80993	0	up	1.23217	0	up	-0.397939	0
LPST_RS08870	LPST_C1776	1317	branched-chain alpha-keto acid dehydrogenase subunit E2]	106.397	4573.62	1550.13	3216.88	5.42581	0	up	3.86486	0	up	1.05328	0	up	-0.507676	0
LPST_RS08875	LPST_C1777	978	alpha-ketoacid dehydrogenase subunit beta]	117.834	4430.35	1509.09	2939.13	5.23259	0	up	3.67885	0	up	0.961707	0		-0.592035	0
LPST_RS08880	LPST_C1778	1113	pyruvate dehydrogenase (acetyl-transferring) E1 component subunit alpha]	153.691	3703.75	1352.32	2715.18	4.59088	0	up	3.13734	0	up	1.00561	0	up	-0.447939	0
LPST_RS08885	LPST_C1779	561	peptide deformylase]	441.632	375.216	459.846	449.556	-0.235122	2.41146e-07		0.0583054	0.183808		-0.0326507	0.47481		0.260777	1.23919e-08
LPST_RS08890	LPST_C1780	507	hypothetical protein]	204.013	130.025	102.185	112.829	-0.649874	3.48766e-18		-0.997482	2.60241e-40		0.142956	0.130565		-0.204652	0.0280935
LPST_RS08895	LPST_C1781	219	DUF1447 domain-containing protein]	158.623	97.5975	251.157	499.959	-0.700688	1.03118e-07		0.662985	1.54445e-11		0.993221	9.45551e-42		2.35689	3.22882e-129	up
LPST_RS08900	LPST_C1782	1677	ribonuclease J]	812.468	686.026	771.866	1327.64	-0.244049	1.84821e-37		-0.0739615	4.44204e-05		0.782442	0		0.952529	0
LPST_RS08905	LPST_C1783	960	diacylglycerol kinase family lipid kinase]	112.928	76.1743	89.7759	197.058	-0.568032	3.36278e-15		-0.33101	6.9889e-07		1.13422	3.6544e-88	up	1.37124	1.46958e-106	up
LPST_RS08910	LPST_C1784	204	hypothetical protein]	315.222	326.682	680.706	637.571	0.0515215	0.597951		1.11067	9.58165e-64	up	-0.0944466	0.115574		0.964698	1.94259e-42
LPST_RS08915	LPST_C1785	1491	peptidoglycan endopeptidase]	562.508	791.338	731.505	704.865	0.492419	3.35577e-118		0.378993	5.79455e-75		-0.0535214	0.00960693		-0.166947	5.56925e-16
LPST_RS08920	LPST_C1786	966	ribose-phosphate diphosphokinase]	558.812	542.836	502.429	459.405	-0.0418464	0.190689		-0.153443	1.11942e-07		-0.129155	2.76492e-05		-0.240751	1.66833e-14
LPST_RS08925	LPST_C1787	2550	ATP-dependent RecD-like DNA helicase]	91.6486	80.0519	75.5708	72.4155	-0.195179	3.18157e-05		-0.278285	4.84037e-10		-0.0615299	0.232538		-0.144637	0.0050557
LPST_RS08930	LPST_C1788	675	tetratricopeptide repeat protein]	86.4486	94.1054	75.0307	64.8241	0.122434	0.195455		-0.204363	0.0263351		-0.21095	0.0343071		-0.537747	1.97931e-08
LPST_RS08935	LPST_C1789	666	histidine phosphatase family protein]	44.541	70.1355	46.5282	28.1787	0.655011	5.47556e-09		0.0629723	0.640328		-0.723501	6.62874e-08		-1.31554	1.37997e-25	down
LPST_RS15730	LPST_C1790	195	hypothetical protein]	0	0	0	0	0	0		0	0		0	0		NA	NA
LPST_RS08940	LPST_C1791	1449	cell surface protein]	6.06087	6.62955	6.74985	5.74862	0.129387	0.618772		0.15533	0.517448		-0.231639	0.33093		-0.205696	0.43438
LPST_RS08945	LPST_C1792	1035	DUF916 and DUF3324 domain-containing protein]	4.61973	2.55238	5.23948	3.68466	-0.855966	0.0236932		0.181617	0.577756		-0.507895	0.119764		0.529688	0.213952
LPST_RS08950	LPST_C1793	732	cell surface protein]	2.79943	3.11677	2.77811	1.78232	0.154922	0.778055		-0.0110283	0.984834		-0.640345	0.249417		-0.806296	0.159257
LPST_RS08955	LPST_C1794	663	TrkA family potassium uptake protein]	67.8497	59.7672	88.9497	80.3776	-0.182988	0.102141		0.390647	2.12302e-05		-0.146198	0.115642		0.427438	3.91765e-05
LPST_RS08960	LPST_C1795	1359	potassium uptake protein]	54.7855	63.7941	84.8659	76.1365	0.219628	0.00530366		0.63139	4.62037e-21		-0.156596	0.0158482		0.255166	0.000470623
LPST_RS08965	LPST_C1796	1140	tRNA 2-thiouridine(34) synthase MnmA]	421.648	316.837	489.111	346.677	-0.4123	1.27807e-35		0.214123	5.64682e-14		-0.496572	1.65127e-62		0.129851	0.000375078
LPST_RS08970	LPST_C1797	342	cysteine desulfurase]	459.938	373.926	392.727	310.465	-0.298686	2.33997e-07		-0.227912	3.13274e-05		-0.339095	1.70303e-08		-0.268322	3.93726e-05
LPST_RS08975	LPST_C1798	1161	cysteine desulfurase]	431.672	348.132	387.931	254.138	-0.310298	2.72857e-22		-0.154133	2.91805e-07		-0.610192	4.48485e-73		-0.454027	4.35525e-35
LPST_RS08980	LPST_C1799	693	5'-methylthioadenosine/adenosylhomocysteine nucleosidase]	360.046	296.989	300.572	201.296	-0.277773	9.85037e-10		-0.260473	1.60737e-09		-0.57839	2.00483e-31		-0.56109	1.36575e-26
LPST_RS08985		252	hypothetical protein]	253.63	216.331	236.712	142.573	-0.22949	0.0130541		-0.0995928	0.265813		-0.731438	2.3075e-14		-0.60154	8.54599e-09
LPST_RS08990	LPST_C1800	555	NUDIX hydrolase]	307.509	252.272	288.068	169.976	-0.28565	2.44452e-07		-0.0942184	0.0776782		-0.761075	6.89183e-39		-0.569643	6.11933e-19
LPST_RS08995	LPST_C1801	999	diaminopimelate epimerase]	522.771	437.521	592.363	449.955	-0.256827	1.47603e-16		0.180302	6.26516e-11		-0.396699	3.29062e-44		0.0404304	0.2658
LPST_RS09000	LPST_C1803	405	DUF3021 domain-containing protein]	31.081	29.3523	35.1482	33.205	-0.0825584	0.71852		0.177417	0.361789		-0.0820504	0.682105		0.177925	0.419897
LPST_RS09005	LPST_C1804	459	LytTR family transcriptional regulator]	34.2274	34.2706	31.646	32.3596	0.00181835	0.992733		-0.113126	0.548489		0.0321674	0.872053		-0.0827774	0.693142
LPST_RS09010	LPST_C1805	867	ABC transporter permease]	11.3674	9.00237	12.8446	9.26029	-0.336531	0.176963		0.17625	0.426882		-0.472029	0.0337866		0.0407525	0.891194
LPST_RS09015	LPST_C1806	867	ABC transporter ATP-binding protein]	7.31568	7.0634	9.15874	6.71371	-0.0506302	0.878091		0.324156	0.217541		-0.448038	0.0915234		-0.0732521	0.830655
LPST_RS09020	LPST_C1807	2799	isoleucine--tRNA ligase]	850.26	865.041	1032.27	584.581	0.0248635	0.09322		0.279844	1.27788e-111		-0.820344	0		-0.565364	5.41994e-305
LPST_RS09025	LPST_C1808	699	DivIVA domain-containing protein]	1026.89	967.665	994.552	765.969	-0.0857058	0.0012486		-0.0461668	0.0733978		-0.376762	4.34856e-47		-0.337223	8.75476e-34
LPST_RS09030	LPST_C1809	786	RNA-binding protein]	935.328	865.141	873.996	697.912	-0.112537	1.53564e-05		-0.097845	7.96737e-05		-0.324581	1.74415e-35		-0.309889	3.94745e-29
LPST_RS09035		261	YggT family protein]	678.573	624.773	587.329	534.091	-0.119174	0.0298678		-0.208337	5.17714e-05		-0.137082	0.0144715		-0.226245	8.35105e-05
LPST_RS09040	LPST_C1811	423	cell division protein SepF]	1021.94	1016.55	948.91	788.395	-0.00763195	0.847348		-0.106963	0.0010614		-0.267353	4.27347e-15		-0.366684	1.92689e-25
LPST_RS09045	LPST_C1812	1284	cell division protein FtsZ]	1037.97	974.463	915.199	749.874	-0.0910787	2.05798e-06		-0.1816	2.07548e-23		-0.287437	8.68218e-48		-0.377959	6.00771e-76
LPST_RS09050	LPST_C1813	1347	cell division protein FtsA]	724.207	699.963	676.996	529.433	-0.0491228	0.0335817		-0.0972559	5.61992e-06		-0.354697	5.80777e-55		-0.40283	1.29507e-64
LPST_RS09055	LPST_C1814	876	cell division protein FtsQ]	396.112	295.671	263.538	207.705	-0.421917	3.73165e-27		-0.587899	1.03684e-53		-0.343473	4.70264e-14		-0.509455	5.09111e-28
LPST_RS09060	LPST_C1815	1092	undecaprenyldiphospho-muramoylpentapeptide beta-N- acetylglucosaminyltransferase]	376.201	242.795	230.121	192.262	-0.631768	4.22623e-65		-0.709114	6.96125e-88		-0.259319	2.05833e-09		-0.336665	6.34721e-14
LPST_RS09065	LPST_C1816	1380	UDP-N-acetylmuramoyl-L-alanine--D-glutamate ligase]	443.14	261.822	222.935	206.898	-0.759179	1.56366e-132		-0.991138	8.21898e-230		-0.107704	0.00598945		-0.339663	7.88566e-19
LPST_RS09070	LPST_C1817	966	phospho-N-acetylmuramoyl-pentapeptide-transferase]	564.974	401.751	386.646	474.469	-0.491883	3.03848e-55		-0.547171	9.61046e-74		0.2953	2.39564e-20		0.240012	9.31191e-13
LPST_RS09075	LPST_C1818	2142	PASTA domain-containing protein]	339.799	287.301	265.736	224.377	-0.242118	2.64005e-20		-0.354685	1.082e-44		-0.244068	9.54096e-18		-0.356635	3.9027e-34
LPST_RS09080	LPST_C1819	396	cell division protein FtsL]	342.516	386.008	313.253	191.847	0.17246	0.00329013		-0.128843	0.0306951		-0.707373	5.97975e-27		-1.00867	2.14535e-53	down
LPST_RS09085	LPST_C1820	960	16S rRNA (cytosine(1402)-N(4))-methyltransferase RsmH]	437.89	465.927	366.77	278.495	0.0895344	0.00847966		-0.255694	9.79284e-15		-0.397225	7.17094e-27		-0.742454	5.02025e-92
LPST_RS09090	LPST_C1821	426	division/cell wall cluster transcriptional repressor MraZ]	427.657	465.936	386.211	298.484	0.123677	0.0165631		-0.147064	0.00386879		-0.371737	7.88995e-12		-0.642478	2.05532e-32
LPST_RS09095	LPST_C1822	369	DUF3397 domain-containing protein]	208.382	146.436	219.917	251.576	-0.508958	2.41145e-09		0.0777264	0.329534		0.194036	0.00745778		0.780721	9.65487e-22
LPST_RS09100	LPST_C1823	960	magnesium transporter CorA family protein]	80.3002	102.066	63.751	73.9098	0.346029	2.95184e-06		-0.332956	2.89359e-05		0.213318	0.0105009		-0.465667	8.67212e-10
LPST_RS15735	LPST_C1824	120	DUF4044 domain-containing protein]	12.1975	4.00259	9.68369	1.67264	-1.60758	0.0402911		-0.332956	0.605847		-2.53343	0.00925884		-1.25881	0.366851
LPST_RS09105	LPST_C1825	1692	IS1182 family transposase]	31.3732	20.013	28.7878	34.8763	-0.648599	6.68994e-10		-0.124077	0.205652		0.27679	0.00256945		0.801313	7.43362e-15
LPST_RS09110	LPST_C1826	2388	DNA translocase FtsK]	106.039	91.416	101.135	125.448	-0.21407	1.94404e-06		-0.0683013	0.120364		0.310802	5.26037e-15		0.456571	1.4114e-26
LPST_RS09115	LPST_C1827	513	tRNA (cytidine(34)-2'-O)-methyltransferase]	230.92	111.651	187.067	169.025	-1.0484	3.78667e-45	down	-0.30384	1.78052e-06		-0.146321	0.0412667		0.598234	3.38524e-13
LPST_RS09120	LPST_C1828	648	NADH-flavin reductase]	111.283	95.0616	111.034	80.0699	-0.227303	0.00882789		-0.00324041	0.974611		-0.471665	2.01176e-08		-0.247602	0.00997928
LPST_RS09125	LPST_C1829	1350	branched-chain amino acid transport system II carrier protein]	24.2143	18.5009	31.4182	29.5871	-0.388265	0.00320117		0.375742	0.000567721		-0.0866297	0.444455		0.677377	4.54894e-08
LPST_RS15740		246	hypothetical protein]	119.793	101.529	128.329	110.149	-0.238653	0.0868877		0.0992952	0.446881		-0.22038	0.0847371		0.117568	0.446066
LPST_RS09130	LPST_C1830	855	methyltransferase domain-containing protein]	122.346	82.7203	106.464	126.416	-0.564653	1.44673e-14		-0.2006	0.00305275		0.247818	0.000213959		0.611871	9.0402e-17
LPST_RS09135	LPST_C1831	270	30S ribosomal protein S14]	165.525	180.117	219.138	330.068	0.121887	0.265363		0.404797	1.04795e-05		0.59092	1.12706e-14		0.87383	3.99489e-25
LPST_RS09140	LPST_C1832	1155	AI-2E family transporter]	157.395	193.892	144.878	219.485	0.30086	4.13885e-10		-0.119553	0.0196217		0.599284	2.17538e-40		0.178871	9.22303e-05
LPST_RS09145	LPST_C1833	360	PTS glucose transporter subunit IIA]	136.07	158.77	103.024	147.75	0.222586	0.0232231		-0.401371	7.41634e-05		0.520181	1.3963e-07		-0.103777	0.318432
LPST_RS09150	LPST_C1834	1020	lactonase family protein]	250.264	628.172	310.827	527.177	1.32771	0	up	0.312664	3.64437e-16		0.762173	3.48638e-128		-0.252872	4.62604e-19
LPST_RS09155	LPST_C1835	639	copper homeostasis protein CutC]	422.847	847.122	490.701	785.12	1.00243	1.98783e-187	up	0.21471	2.05059e-08		0.678069	9.2467e-98		-0.109656	0.0004207
LPST_RS09160	LPST_C1836	903	RluA family pseudouridine synthase]	210.505	158.109	219.304	177.155	-0.412933	6.84005e-15		0.0590789	0.240867		-0.307916	3.58114e-10		0.164095	0.00501841
LPST_RS09165	LPST_C1837	804	NAD(+) kinase]	171.493	115.597	193.072	122.203	-0.569044	4.81258e-19		0.170985	0.00196083		-0.659861	1.06162e-29		0.0801675	0.309186
LPST_RS09170	LPST_C1838	663	GTP pyrophosphokinase family protein]	134.522	82.5874	146.643	83.1022	-0.703848	4.6387e-18		0.124465	0.0803792		-0.819348	3.02908e-27		0.00896456	0.936222
LPST_RS09175	LPST_C1839	636	DsbA family protein]	243.183	245.442	374.862	498.321	0.013341	0.840267		0.62432	2.14855e-41		0.410713	8.6966e-26		1.02169	7.93036e-112	up
LPST_RS09180	LPST_C1840	1812	oligoendopeptidase F]	234.257	201.985	257.109	244.582	-0.21384	5.40079e-10		0.134293	1.72889e-05		-0.0720639	0.0241804		0.27607	8.26394e-16
LPST_RS09185	LPST_C1841	1086	competence protein]	30.1006	25.7625	22.2029	29.5715	-0.224519	0.0889872		-0.439044	0.000465767		0.413459	0.00113111		0.198934	0.14736
LPST_RS09190	LPST_C1842	732	adaptor protein MecA]	1518.22	1546.41	1525.05	1824.55	0.0265418	0.23115		0.00647291	0.777282		0.258684	1.58483e-44		0.238615	1.48218e-34
LPST_RS09195	LPST_C1843	399	transcriptional regulator Spx]	1647.37	2955	2503.68	2758.22	0.842996	1.76041e-304		0.603891	8.57326e-160		0.139686	4.31709e-12		-0.0994184	1.59267e-06
LPST_RS09200	LPST_C1844	744	MBL fold metallo-hydrolase]	346.907	270.821	235.715	223.513	-0.357213	2.21321e-15		-0.557509	1.02671e-36		-0.0766802	0.152008		-0.276977	7.46777e-08
LPST_RS09205	LPST_C1845	501	hypothetical protein]	978.527	949.118	592.812	792.851	-0.0440238	0.189891		-0.723037	3.20741e-108		0.419476	3.06524e-33		-0.259537	3.91818e-15
LPST_RS09210	LPST_C1846	1263	ISL3-like element ISP1 family transposase]	9.194	7.13051	11.6542	7.86657	-0.366687	0.1073		0.342081	0.0711488		-0.567038	0.00337532		0.14173	0.587992
LPST_RS09325	LPST_C1847	381	hypothetical protein]	158.535	152.855	140.807	75.0713	-0.0526424	0.607658		-0.171082	0.0590214		-0.907391	2.54628e-18		-1.02583	1.2311e-21	down
LPST_RS09330	LPST_C1848	408	general stress protein]	228.882	208.959	226.665	106.508	-0.131388	0.087291		-0.0140464	0.858317		-1.0896	4.5508e-41	down	-0.97226	1.38681e-28
LPST_RS09335	LPST_C1849	585	peptidylprolyl isomerase]	992.814	720.467	923.013	683.638	-0.462591	1.354e-52		-0.105172	0.000172077		-0.433118	2.198e-47		-0.0756991	0.0364003
LPST_RS09340	LPST_C1850	657	membrane protein]	640.731	244.176	313.946	402.656	-1.39179	4.34374e-245	down	-1.0292	1.30605e-168	down	0.35903	3.45873e-17		0.721623	2.82281e-52
LPST_RS09345	LPST_C1851	642	TIGR01906 family membrane protein]	164.761	133.731	183.869	171.954	-0.301037	2.21369e-05		0.158305	0.0131318		-0.0966619	0.139163		0.362681	2.91429e-07
LPST_RS09350	LPST_C1852	792	TIGR01457 family HAD-type hydrolase]	167.685	134.329	187.805	168.911	-0.319976	4.00799e-07		0.163483	0.00381163		-0.152969	0.00714725		0.33049	2.27534e-07
LPST_RS09355	LPST_C1853	630	DUF1027 domain-containing protein]	129.177	116.075	135.264	137.156	-0.154293	0.060447		0.0664279	0.395728		0.0200424	0.80572		0.240763	0.0027248
LPST_RS09360	LPST_C1854	1386	bifunctional metallophosphatase/5'-nucleotidase]	129.684	112.974	141.482	129.684	-0.199017	0.000215781		0.125621	0.0106653		-0.125624	0.0109795		0.199014	0.000276817
LPST_RS09365	LPST_C1855	609	metallophosphatase]	57.0418	45.7439	65.83	66.7408	-0.31844	0.0123697		0.206725	0.0650405		0.0198239	0.868993		0.544989	6.56963e-06
LPST_RS15745	LPST_C1856	213	hypothetical protein]	11.9112	13.5299	10.9112	19.789	0.183835	0.704378		-0.126505	0.794233		0.858888	0.0259003		0.548547	0.174611
LPST_RS09370	LPST_C1857	1386	amino acid permease]	179.249	95.9929	170.128	135.621	-0.900962	9.19512e-73		-0.0753389	0.0884456		-0.327038	3.56116e-13		0.498585	6.67004e-20
LPST_RS09375	LPST_C1858	1194	acetate kinase]	272.063	221.148	295.296	192.059	-0.298929	5.84424e-14		0.118218	0.00110943		-0.620608	3.39381e-59		-0.203461	5.30127e-06
LPST_RS09380	LPST_C1859	1011	class I SAM-dependent methyltransferase]	164.853	122.691	199.421	105.62	-0.426155	6.26869e-14		0.274634	1.23928e-08		-0.916939	1.61278e-66		-0.21615	0.00114325
LPST_RS09385	LPST_C1860	585	prepilin-type N-terminal cleavage/methylation domain-containing protein]	1.16762	2.05261	3.14513	1.88708	0.813885	0.301665		1.42954	0.0256501		-0.736963	0.21299		-0.121304	0.877136
LPST_RS09390		213	hypothetical protein]	1.83249	0.563745	2.7278	0.942332	-1.70069	0.291259		0.573934	0.59106		-1.53343	0.204083		0.741192	0.721778
LPST_RS09395	LPST_C1861	474	type II secretion system protein]	2.67624	2.53329	1.02149	1.05863	-0.0791994	0.916233		-1.38954	0.0727582		0.0515327	0.96168		-1.25881	0.139493
LPST_RS09400	LPST_C1862	357	prepilin-type N-terminal cleavage/methylation domain-containing protein]	0.546667	3.69988	1.35626	1.6867	2.75874	0.00537695		1.3109	0.304654		0.314567	0.75901		-1.13328	0.154907
LPST_RS09405	LPST_C1863	1050	secretion protein F]	2.04453	1.25796	1.66006	0.477897	-0.700688	0.219457		-0.300535	0.569807		-1.79646	0.0102434		-1.39631	0.090903
LPST_RS09410	LPST_C1864	975	secretion protein E]	2.30189	1.60104	3.17824	0.823454	-0.52381	0.340434		0.46541	0.28435		-1.94847	0.000243841	down	-0.959247	0.178794
LPST_RS09415	LPST_C1865	921	ribokinase]	329.399	199.999	226.268	158.765	-0.71984	1.27613e-60		-0.541801	7.71338e-41		-0.511144	2.20584e-25		-0.333105	7.51346e-10
LPST_RS09420	LPST_C1866	729	YebC/PmpR family DNA-binding transcriptional regulator]	2110.89	1658.69	2335.24	1422.5	-0.347807	2.62782e-81		0.145724	1.0356e-19		-0.715143	0		-0.221612	2.11068e-27
LPST_RS09425	LPST_C1867	321	hypothetical protein]	70.5251	80.8	68.4797	65.655	0.196219	0.190623		-0.0424608	0.791332		-0.0607703	0.706639		-0.29945	0.0494705
LPST_RS09430	LPST_C1868	873	sugar phosphate isomerase/epimerase]	100.263	92.431	99.4991	85.1839	-0.117335	0.142671		-0.0110283	0.893121		-0.224102	0.00280713		-0.117795	0.168573
LPST_RS09435	LPST_C1869	1011	catabolite control protein A]	765.1	11.402	1380.91	0.397066	-6.06828	0	down	0.851896	0		-11.764	0	down	-4.84377	3.20911e-25	down
LPST_RS09440	LPST_C1870	1110	aminopeptidase P family protein]	708.817	614.344	803.834	455.32	-0.206368	2.08736e-16		0.181483	4.66578e-16		-0.820017	2.7644e-240		-0.432166	2.02119e-53
LPST_RS09445	LPST_C1871	462	MerR family transcriptional regulator]	284.925	252.371	217.359	248.941	-0.175035	0.00582574		-0.390503	1.23686e-10		0.195724	0.00254108		-0.0197439	0.797754
LPST_RS09450	LPST_C1872	513	YtxH domain-containing protein]	1017.46	1044.89	964.594	1271.01	0.0383801	0.235082		-0.0769742	0.0100004		0.397983	7.17913e-49		0.282629	1.09736e-23
LPST_RS09455	LPST_C1873	417	DUF948 domain-containing protein]	499.834	508.243	494.867	683.737	0.0240688	0.659162		-0.0144093	0.783958		0.466401	3.6049e-29		0.427923	1.25962e-22
LPST_RS09460	LPST_C1874	894	mechanosensitive ion channel family protein]	65.3808	50.5025	66.9409	53.6592	-0.372511	0.000124026		0.0340226	0.73024		-0.319064	0.000472839		0.0874702	0.448678
LPST_RS09465	LPST_C1875	1155	N-acetyldiaminopimelate deacetylase]	1367.3	1160.23	1217.04	784.447	-0.236919	6.71252e-41		-0.167953	8.08159e-24		-0.633633	3.27771e-241		-0.564666	8.59004e-169
LPST_RS09470	LPST_C1876	711	2,3,4,5-tetrahydropyridine-2,6-dicarboxylate N-acetyltransferase]	1129.24	946.436	986.211	626.57	-0.254773	2.02174e-24		-0.195381	1.29172e-16		-0.654422	6.06711e-128		-0.59503	1.40885e-93
LPST_RS09475	LPST_C1877	492	CBS domain-containing protein]	439.11	341.197	288.739	244.777	-0.363979	1.67081e-13		-0.604815	1.27752e-35		-0.238302	4.08506e-05		-0.479138	9.96687e-17
LPST_RS09480	LPST_C1878	519	metallophosphoesterase]	239.344	215.631	175.762	165.137	-0.150518	0.0219336		-0.445462	1.44619e-12		-0.0899583	0.232139		-0.384902	4.46266e-08
LPST_RS09485	LPST_C1879	609	non-canonical purine NTP pyrophosphatase]	243.229	218.861	198.126	187.039	-0.1523	0.010963		-0.295896	1.73667e-07		-0.0830791	0.202372		-0.226675	0.000392455
LPST_RS09490	LPST_C1880	822	glutamate racemase]	188.75	131.326	130.412	148.95	-0.523322	1.84182e-18		-0.5334	6.26318e-21		0.191759	0.00224846		0.18168	0.00682686
LPST_RS09495		684	DUF2507 domain-containing protein]	405.442	277.724	267.292	365.193	-0.545845	1.97264e-34		-0.601076	7.05738e-45		0.45024	3.53855e-24		0.395009	2.2728e-17
LPST_RS09500	LPST_C1882	312	thioredoxin]	1211.62	2063.64	1903.22	2305.35	0.768259	2.35815e-142		0.651505	4.24039e-109		0.276544	1.04183e-27		0.15979	1.8656e-09
LPST_RS09505	LPST_C1883	2364	endonuclease MutS2]	183.355	119.773	129.689	152.406	-0.614333	2.44342e-65		-0.499576	4.79317e-50		0.232855	8.73872e-11		0.347612	1.46273e-19
LPST_RS09510	LPST_C1884	252	cell division protein ZapA]	251.694	160.104	144.487	190.362	-0.652666	1.03863e-11		-0.800735	9.04234e-18		0.397811	0.000112387		0.249742	0.0230111
LPST_RS09515	LPST_C1885	297	DUF1292 domain-containing protein]	948.201	783.942	838.927	930.934	-0.274446	1.30983e-10		-0.176648	1.27881e-05		0.150134	0.000265572		0.247932	1.34295e-08
LPST_RS09520	LPST_C1886	435	Holliday junction resolvase RuvX]	624.288	493.837	495.76	439.27	-0.338175	1.15333e-14		-0.332568	1.33294e-15		-0.174535	0.000190834		-0.168928	0.000726475
LPST_RS09525	LPST_C1887	270	IreB family regulatory phosphoprotein]	499.826	321.097	346.461	346.794	-0.638418	1.20247e-22		-0.528734	4.31285e-18		0.00138661	0.985588		0.11107	0.161135
LPST_RS09530	LPST_C1888	2643	alanine--tRNA ligase]	347.382	331.793	386.871	226.234	-0.0662399	0.00491472		0.155332	8.6629e-14		-0.77404	2.89286e-249		-0.552469	1.47351e-106
LPST_RS09535	LPST_C1889	1344	ATP-dependent helicase]	326.791	311.184	355.213	416.368	-0.0706029	0.0417809		0.120314	9.98156e-05		0.229176	1.26122e-15		0.420092	7.5056e-42
LPST_RS09540	LPST_C1890	957	bifunctional oligoribonuclease/PAP phosphatase NrnA]	266.943	231.122	274.422	353.509	-0.20788	3.43998e-06		0.0398638	0.367079		0.365352	2.5916e-22		0.613096	3.71256e-50
LPST_RS09545	LPST_C1891	1134	DNA polymerase IV]	32.7848	33.7785	23.5688	48.4092	0.0430777	0.743236		-0.476151	5.21042e-05		1.03841	4.1583e-23	up	0.519177	4.77611e-07
LPST_RS09550	LPST_C1892	384	preprotein translocase subunit YajC]	976.308	847.111	983.5	1263.1	-0.204785	2.44149e-08		0.0105884	0.786039		0.360978	9.12886e-31		0.576351	4.66185e-64
LPST_RS09555	LPST_C1893	1143	tRNA guanosine(34) transglycosylase Tgt]	268.494	167.563	230.612	220.033	-0.680191	1.25615e-55		-0.219421	1.45902e-08		-0.0677479	0.118359		0.393022	2.49245e-17
LPST_RS09560	LPST_C1894	1035	tRNA preQ1(34) S-adenosylmethionine ribosyltransferase-isomerase QueA]	520.238	341.903	357.221	347.715	-0.605586	7.62251e-79		-0.542357	1.23098e-71		-0.0389089	0.296912		0.0243207	0.56664
LPST_RS09565	LPST_C1895	1011	Holliday junction branch migration DNA helicase RuvB]	245.736	155.472	164.077	199.327	-0.660455	4.75827e-43		-0.582736	3.17747e-38		0.280767	7.34548e-09		0.358486	4.47283e-12
LPST_RS09570	LPST_C1896	612	Holliday junction branch migration protein RuvA]	82.1139	45.3235	75.3176	116.757	-0.857367	1.41693e-14		-0.124639	0.216913		0.632448	2.10154e-13		1.36518	1.08644e-40	up
LPST_RS09575	LPST_C1898	519	hypothetical protein]	304.585	246.402	351.71	309.583	-0.305828	1.12501e-07		0.207542	4.20496e-05		-0.184058	0.000306859		0.329312	1.42166e-08
LPST_RS09580	LPST_C1899	3069	membrane protein]	235.159	124.186	170.482	157.225	-0.921131	7.34069e-217		-0.464013	3.22977e-72		-0.116791	8.319e-05		0.340327	7.54511e-25
LPST_RS09585	LPST_C1900	408	hypothetical protein]	30.135	31.491	33.9404	25.0896	0.0634993	0.780292		0.171563	0.384244		-0.435913	0.027497		-0.327849	0.13911
LPST_RS15750		228	hypothetical protein]	227.259	176.43	207.69	179.149	-0.365239	0.00040884		-0.129906	0.190589		-0.213273	0.0387605		0.0220599	0.867479
LPST_RS09595	LPST_C1901	2037	DNA mismatch repair endonuclease MutL]	188.07	153.619	159.303	155.44	-0.291911	1.40868e-15		-0.239497	4.38825e-12		-0.035419	0.377974		0.0169952	0.712348
LPST_RS09600	LPST_C1902	2691	DNA mismatch repair protein MutS]	150.486	112.849	129.08	122.847	-0.415232	1.34979e-30		-0.221362	4.29743e-11		-0.0714045	0.056126		0.122466	0.00231792
LPST_RS09605	LPST_C1903	807	TIGR00282 family metallophosphoesterase]	76.1777	60.8573	77.7575	79.9634	-0.323939	0.000592562		0.0296137	0.760057		0.0403576	0.66553		0.39391	2.68574e-05
LPST_RS09610	LPST_C1904	1560	ribonuclease Y]	855.639	848.319	1048.51	1099.83	-0.0123954	0.564378		0.293264	1.78829e-69		0.0689368	2.07835e-05		0.374596	4.55088e-102
LPST_RS09615	LPST_C1905	1143	recombinase RecA]	1291.76	1015.25	1249.48	1056.7	-0.347503	6.17727e-78		-0.0480163	0.00643087		-0.24175	6.58121e-42		0.057736	0.00572258
LPST_RS09620	LPST_C1906	1263	competence/damage-inducible protein A]	305.179	343.786	229.786	257.769	0.171854	4.41179e-07		-0.409362	2.58566e-31		0.165787	1.15191e-05		-0.415429	4.2976e-32
LPST_RS09625	LPST_C1907	585	CDP-diacylglycerol--glycerol-3-phosphate 3-phosphatidyltransferase]	1086.39	586.842	633.164	769.586	-0.888499	6.60818e-180		-0.778891	4.04305e-159		0.281503	2.20509e-18		0.391111	7.82629e-30
LPST_RS09630	LPST_C1908	873	helix-turn-helix domain-containing protein]	827.138	453.49	549.741	649.283	-0.867059	5.1466e-196		-0.589377	6.25869e-111		0.240097	3.61002e-17		0.517778	1.06159e-61
LPST_RS09635	LPST_C1909	1302	insulinase family protein]	168.329	136.678	175.377	169.114	-0.3005	6.69238e-10		0.0591775	0.205665		-0.0524675	0.269021		0.30721	4.48361e-10
LPST_RS09640	LPST_C1910	1266	insulinase family protein]	119.932	86.6912	127.28	129.768	-0.468264	5.3761e-15		0.0857851	0.120808		0.0279316	0.631883		0.58198	7.63627e-23
LPST_RS09645	LPST_C1911	1353	aspartate kinase]	227.542	103.215	196.465	113.339	-1.14048	6.58332e-132	down	-0.211862	4.20691e-08		-0.793629	1.56352e-68		0.134986	0.025212
LPST_RS15760	LPST_C1912	285	hypothetical protein]	11.6411	7.58386	6.79557	6.69056	-0.618226	0.169942		-0.776563	0.0712462		-0.0224679	0.967013		-0.180805	0.7525
LPST_RS09650	LPST_C1913	840	amino acid ABC transporter substrate-binding protein]	61.2198	76.4781	216.845	61.0514	0.321048	0.000495664		1.8246	5.52139e-174	up	-1.82857	3.28524e-172	down	-0.325023	0.000529061
LPST_RS09655	LPST_C1914	642	amino acid ABC transporter ATP-binding protein]	46.0541	70.3259	178.288	52.524	0.610727	7.77173e-08		1.95281	3.58025e-120	up	-1.76316	1.96578e-103	down	-0.421079	0.000204265
LPST_RS09660	LPST_C1915	642	amino acid ABC transporter permease]	28.2708	28.6167	95.3285	40.3309	0.0175413	0.928514		1.75359	3.35601e-56	up	-1.24102	1.08652e-33	down	0.495032	0.00118364
LPST_RS09665	LPST_C1916	807	septum site-determining protein MinD]	807	551.733	576.222	638.464	-0.548598	8.19771e-80		-0.485945	6.00219e-71		0.147981	6.87405e-07		0.210634	2.64565e-11
LPST_RS09670	LPST_C1917	669	septum site-determining protein MinC]	548.286	379.977	446.116	536.895	-0.529015	1.0801e-42		-0.29751	5.92341e-17		0.267222	1.24207e-13		0.498728	5.66154e-37
LPST_RS09675	LPST_C1918	519	rod shape-determining protein MreD]	514.41	292.212	322.416	393.119	-0.815901	3.62267e-66		-0.673993	9.74688e-53		0.28604	3.07719e-09		0.427948	1.57964e-16
LPST_RS09680	LPST_C1919	846	rod shape-determining protein MreC]	657.569	318.788	438.628	483.879	-1.04454	5.3761e-206	down	-0.584146	2.13767e-84		0.141651	2.51223e-05		0.60205	1.48191e-58
LPST_RS09685	LPST_C1920	1005	rod shape-determining protein]	2868.66	1631.74	1902.92	2246.03	-0.813961	0		-0.592163	0		0.239165	3.03258e-64		0.460964	2.23213e-196
LPST_RS09690	LPST_C1921	636	DNA repair protein]	72.4178	63.8149	89.9852	62.3295	-0.182451	0.0988659		0.313343	0.000748538		-0.529773	2.64406e-08		-0.0339784	0.795352
LPST_RS09695	LPST_C1922	1335	bifunctional folylpolyglutamate synthase/dihydrofolate synthase]	67.8309	45.9624	69.3454	49.7657	-0.561489	1.16241e-12		0.0318576	0.684231		-0.478647	9.36799e-11		0.1147	0.228045
LPST_RS09700	LPST_C1923	2670	valine--tRNA ligase]	474.889	383.08	438.45	276.982	-0.309947	2.45868e-54		-0.115179	6.64286e-10		-0.662621	1.46489e-217		-0.467854	5.91749e-92
LPST_RS09705	LPST_C1924	495	thiol peroxidase]	589.422	526.159	514.116	499.765	-0.163803	9.10756e-05		-0.197208	6.91986e-07		-0.0408449	0.367887		-0.0742502	0.114325
LPST_RS09710	LPST_C1925	1239	glutamate--cysteine ligase]	29.3764	30.2375	28.7619	26.8918	0.0416826	0.752911		-0.0304981	0.80944		-0.0969898	0.432881		-0.169171	0.183016
LPST_RS09720	LPST_C1926	1218	tRNA 4-thiouridine(8) synthase ThiI]	284.408	284.914	426.862	283.36	0.0025627	0.954315		0.585806	2.35994e-79		-0.591132	1.37414e-79		-0.00788814	0.861681
LPST_RS09725	LPST_C1927	1155	cysteine desulfurase]	114.477	91.5918	185.122	122.255	-0.321767	3.68737e-07		0.693419	1.32595e-44		-0.598585	3.38891e-34		0.416601	2.78198e-11
LPST_RS09730	LPST_C1928	201	hypothetical protein]	1.45642	1.79221	0.963551	1.49789	0.299312	0.836299		-0.595991	0.698282		0.636495	0.675246		-0.258808	0.860471
LPST_RS09735	LPST_C1929	1722	septation ring formation regulator EzrA]	348.273	280.042	320.821	323.047	-0.314576	4.33429e-27		-0.118449	1.61265e-05		0.00997284	0.755082		0.2061	1.15316e-11
LPST_RS09740	LPST_C1930	462	GAF domain-containing protein]	96.9463	79.532	128.697	145.759	-0.28565	0.0103219		0.408716	8.24086e-06		0.179607	0.0367826		0.873973	2.84902e-19
LPST_RS09745	LPST_C1931	609	30S ribosomal protein S4]	5898.7	3646.11	6155.42	7928.15	-0.694041	0		0.0614608	1.11689e-08		0.365126	1.40559e-302		1.12063	0	up
LPST_RS09750	LPST_C1932	627	DUF1054 domain-containing protein]	151.584	135.973	123.71	123.727	-0.156791	0.0381199		-0.293148	3.90304e-05		0.000198888	0.997818		-0.136158	0.100314
LPST_RS09755	LPST_C1933	465	DUF1694 domain-containing protein]	236.92	205.294	222.412	171.365	-0.206706	0.00293683		-0.0911621	0.176522		-0.376168	5.03092e-08		-0.260624	0.000619072
LPST_RS09760	LPST_C1934	627	DUF1648 domain-containing protein]	64.8977	78.9028	54.6735	62.1038	0.281909	0.00764911		-0.247326	0.0258659		0.18384	0.109636		-0.345395	0.00134217
LPST_RS09765	LPST_C1935	279	ArsR family transcriptional regulator]	34.6252	41.7475	29.5023	34.8916	0.269868	0.237093		-0.230994	0.330273		0.242055	0.309911		-0.258808	0.270062
LPST_RS09770	LPST_C1936	1698	alpha-glucosidase]	5.86169	14.8506	20.93	11.7026	1.34113	4.37936e-15	up	1.83618	2.96111e-35	up	-0.838747	3.86085e-11		-0.343697	0.025904
LPST_RS09775	LPST_C1937	417	PTS N-acetylglucosamine transporter subunit IIBC]	4.9141	9.50256	13.4689	9.38604	0.951389	0.0244237		1.45464	5.01434e-05	up	-0.521046	0.104054		-0.0177997	0.965
LPST_RS09780	LPST_C1938	816	PTS system mannose/fructose/sorbose family transporter subunit IID]	2.63083	10.5951	11.3926	5.28849	2.00981	1.08523e-09	up	2.1145	6.0417e-12	up	-1.10717	2.7024e-05	down	-1.00247	0.000485507	down
LPST_RS09785	LPST_C1939	798	PTS sugar transporter subunit IIC]	1.83421	12.1883	11.5282	5.53355	2.73227	6.30541e-15	up	2.65194	4.40144e-15	up	-1.05889	5.79672e-05	down	-1.13923	3.46919e-05	down
LPST_RS09790	LPST_C1940	468	PTS mannose/fructose/sorbose transporter subunit IIB]	3.96158	9.23675	8.69049	6.21879	1.22131	0.00353162		1.13336	0.00512353		-0.482804	0.204333		-0.570752	0.15303
LPST_RS09795	LPST_C1941	1005	LacI family DNA-binding transcriptional regulator]	142.729	114.582	211.21	93.4681	-0.316901	1.75303e-07		0.565403	3.6265e-31		-1.17613	1.3413e-104	down	-0.29383	2.05641e-05
LPST_RS09800	LPST_C1942	2256	bifunctional glutamate--cysteine ligase GshA/glutathione synthetase GshB]	61.7228	72.8131	80.354	50.2237	0.238395	2.31912e-05		0.380567	1.40179e-13		-0.678002	4.17144e-36		-0.535831	7.79494e-20
LPST_RS09805	LPST_C1943	1281	replication-associated recombination protein A]	106.797	84.9262	94.1155	103.1	-0.330591	1.08282e-07		-0.182369	0.00197301		0.131546	0.030521		0.279769	1.30874e-05
LPST_RS09810	LPST_C1944	285	hypothetical protein]	170.851	178.221	128.436	215.154	0.0609301	0.585901		-0.411682	5.16322e-05		0.744319	3.83944e-15		0.271707	0.00474727
LPST_RS09815	LPST_C1945	483	universal stress protein]	2768.4	3427.81	1982.85	2713	0.308234	7.67592e-70		-0.481478	4.89551e-142		0.452314	1.26609e-122		-0.337398	3.58057e-81
LPST_RS09820	LPST_C1946	1131	serine hydrolase]	175.402	115.406	134.596	183.68	-0.603946	9.86266e-30		-0.382037	7.59596e-15		0.448562	3.46946e-20		0.670471	1.98531e-36
LPST_RS09825	LPST_C1947	897	XRE family transcriptional regulator]	699.269	432.521	425.672	583.242	-0.693077	4.34617e-116		-0.716104	7.53276e-136		0.454353	4.41212e-50		0.431325	4.13603e-41
LPST_RS09830	LPST_C1948	1560	glycerophosphoryl diester phosphodiesterase]	65.0533	55.4205	64.3717	51.8518	-0.231202	0.00142105		-0.0151959	0.839988		-0.312031	7.68919e-06		-0.0960248	0.249954
LPST_RS09835	LPST_C1949	1113	D-alanine--D-alanine ligase]	1324.3	1139.28	1092	1321.25	-0.217104	1.48549e-32		-0.278252	6.97694e-57		0.274926	8.92192e-55		0.213778	6.13338e-31
LPST_RS09840	LPST_C1950	1029	zinc-binding alcohol dehydrogenase family protein]	318.249	403.293	373.326	324.97	0.341673	3.82507e-22		0.230277	2.52343e-11		-0.200127	7.85658e-09		-0.311523	2.10576e-18
LPST_RS09845	LPST_C1951	975	DUF2785 domain-containing protein]	219.78	279.566	261.211	240.346	0.347126	2.15969e-15		0.249156	5.34674e-09		-0.120108	0.00536867		-0.218078	6.93391e-07
LPST_RS09850	LPST_C1952	918	L-lactate dehydrogenase]	925.096	1181.42	1055.08	893.059	0.352845	3.33321e-59		0.189676	9.23316e-19		-0.240524	1.51495e-28		-0.403694	1.90119e-74
LPST_RS09855	LPST_C1953	825	ABC transporter substrate-binding protein]	725.758	501.707	554.377	462.865	-0.532645	1.02662e-69		-0.388623	1.20355e-43		-0.260274	3.06107e-16		-0.116253	0.00114593
LPST_RS09860	LPST_C1954	693	ABC transporter permease]	269.507	193.545	223.018	176.967	-0.477649	8.77666e-19		-0.273158	5.16039e-08		-0.333684	2.3783e-09		-0.129193	0.0469085
LPST_RS09865	LPST_C1955	1032	methionine import ATP-binding protein MetN 2]	219.744	143.465	185.135	139.452	-0.615125	6.8935e-35		-0.247247	4.8654e-08		-0.408813	6.3951e-16		-0.0409355	0.536655
LPST_RS09870	LPST_C1956	297	glycine cleavage system protein H]	810.867	499.718	460.383	629.859	-0.698351	5.8839e-46		-0.816631	3.92223e-66		0.452194	1.46997e-18		0.333915	5.00904e-10
LPST_RS09875	LPST_C1957	1206	rod shape-determining protein RodA]	753.858	515.757	547.458	672.385	-0.547601	1.4444e-110		-0.461545	8.70339e-90		0.296539	2.58091e-35		0.382595	1.01979e-50
LPST_RS09880	LPST_C1958	228	DUF2969 domain-containing protein]	707.883	454.505	518.162	479.784	-0.639215	6.77125e-27		-0.450106	2.98613e-16		-0.11102	0.0869719		0.0780879	0.294105
LPST_RS09885	LPST_C1959	273	membrane protein insertion efficiency factor YidD]	549.379	322.407	446.585	322.029	-0.76892	3.30041e-34		-0.298867	1.08892e-07		-0.471743	1.89534e-13		-0.0016901	0.984537
LPST_RS09890	LPST_C1960	1002	rod shape-determining protein]	996.64	691.586	824.177	716.731	-0.527165	2.49829e-113		-0.274119	7.09875e-38		-0.201521	8.18734e-18		0.0515243	0.0642434
LPST_RS09895	LPST_C1961	555	N-acetyltransferase]	103.382	94.3314	128.941	89.1472	-0.132176	0.185094		0.31873	0.000116266		-0.532454	3.61268e-10		-0.0815483	0.461231
LPST_RS09900	LPST_C1962	1317	UDP-N-acetylglucosamine 1-carboxyvinyltransferase]	462.338	838.812	559.625	1131.07	0.8594	7.79101e-295		0.275512	1.5709e-28		1.01516	0	up	0.431269	5.32364e-115
LPST_RS09905	LPST_C1963	429	ATP synthase epsilon chain]	2802.3	2603.36	2004.68	2239.47	-0.106232	1.42499e-07		-0.483236	1.17117e-128		0.159782	1.51017e-13		-0.217222	1.74224e-24
LPST_RS09910	LPST_C1964	1404	ATP synthase subunit beta]	3460.34	3206.18	2646.39	2613.04	-0.110057	7.29479e-29		-0.386885	0		-0.0183002	0.108667		-0.295128	1.53229e-170
LPST_RS09915	LPST_C1965	945	ATP synthase subunit gamma]	2582.62	2568.39	2117.81	2017.89	-0.00796705	0.618137		-0.286262	1.52274e-98		-0.0697209	3.06224e-06		-0.348016	1.37994e-125
LPST_RS09920	LPST_C1966	1521	F0F1 ATP synthase subunit alpha]	3101.2	3010.94	2598.55	2411.44	-0.0426084	2.66103e-05		-0.255116	1.48588e-152		-0.107814	9.34253e-25		-0.320322	2.08113e-202
LPST_RS09925	LPST_C1967	546	ATP synthase subunit delta]	3299.67	3179.42	2764.11	2476.06	-0.0535566	0.00130749		-0.255507	4.68355e-59		-0.158768	2.50134e-20		-0.360719	2.77799e-96
LPST_RS09930	LPST_C1968	516	ATP synthase subunit B]	2636.55	2386.2	2203.04	2079.33	-0.143938	2.76358e-14		-0.259156	4.37663e-46		-0.08338	2.96884e-05		-0.198598	8.51722e-23
LPST_RS09935	LPST_C1969	213	F0F1 ATP synthase subunit C]	1421.09	1130.87	1191.59	1172.26	-0.329565	1.71497e-15		-0.25411	7.84037e-11		-0.0235982	0.61423		0.0518571	0.290287
LPST_RS09940	LPST_C1970	714	F0F1 ATP synthase subunit A]	3571.92	3157.68	3054.97	2726.83	-0.177836	4.06242e-38		-0.22554	1.02264e-65		-0.163938	1.30288e-30		-0.211641	5.82271e-46
LPST_RS09945	LPST_C1971	1281	uracil transporter]	170.936	125.046	84.0614	83.2011	-0.451002	9.65719e-20		-1.02394	1.44337e-87	down	-0.0148403	0.838964		-0.587783	1.10071e-22
LPST_RS15770	LPST_C1972	174	hypothetical protein]	49.3508	34.5051	42.8531	51.3327	-0.516263	0.0550542		-0.203673	0.421903		0.26048	0.296367		0.573069	0.0342777
LPST_RS09950	LPST_C1974	630	uracil phosphoribosyltransferase]	1360.7	1589.98	1333.12	1186.62	0.224663	5.73754e-24		-0.0295394	0.218696		-0.167952	4.28922e-13		-0.422154	1.05641e-74
LPST_RS09955	LPST_C1975	1239	serine hydroxymethyltransferase]	536.335	967.697	565.859	364.417	0.85142	0		0.0773066	0.00250845		-0.634853	2.83646e-121		-1.40897	0	down
LPST_RS09960	LPST_C1976	1020	threonylcarbamoyl-AMP synthase]	158.041	136.677	133.578	139.518	-0.209533	0.000232086		-0.24262	7.23683e-06		0.0627679	0.298255		0.0296818	0.664215
LPST_RS09965	LPST_C1977	867	peptide chain release factor N(5)-glutamine methyltransferase]	91.7274	63.4321	73.1582	82.6481	-0.53214	2.47248e-10		-0.326333	3.08334e-05		0.175962	0.0346327		0.381769	1.70011e-05
LPST_RS09970	LPST_C1978	1083	peptide chain release factor 1]	356.442	187.823	296.77	240.564	-0.924296	3.06369e-117		-0.264322	1.92444e-14		-0.302926	2.62813e-15		0.357049	3.64519e-15
LPST_RS09975	LPST_C1979	579	thymidine kinase]	137.691	64.7051	138.315	91.5186	-1.08948	1.01067e-32	down	0.006523	0.942036		-0.595817	1.70699e-13		0.500184	1.826e-06
LPST_RS09980	LPST_C1980	1347	Mur ligase family protein]	524.556	326.537	394.609	255.553	-0.683851	1.34091e-127		-0.410674	1.06726e-56		-0.626802	3.42902e-90		-0.353625	2.29199e-24
LPST_RS09985	LPST_C1981	723	glutamine amidotransferase]	703.035	483.135	518.339	352.295	-0.541171	4.51398e-61		-0.439701	1.64304e-46		-0.557109	5.40201e-52		-0.455639	1.10978e-30
LPST_RS09990	LPST_C1982	966	mannose-6-phosphate isomerase, class I]	559.721	1077.22	573.403	1190.69	0.944532	0		0.0348405	0.245467		1.05418	0	up	0.144487	4.5264e-12
LPST_RS09995	LPST_C1983	1020	serine hydrolase]	181.767	94.5318	103.008	105.672	-0.943215	6.68801e-59		-0.819333	1.72299e-51		0.0368317	0.608558		0.160714	0.0262299
LPST_RS10000	LPST_C1984	186	hypothetical protein]	72.398	30.3422	22.387	32.9132	-1.25462	6.98361e-08	down	-1.69329	9.47134e-13	down	0.556005	0.0700517		0.117341	0.72865
LPST_RS10005	LPST_C1985	1029	branched-chain amino acid aminotransferase]	1091.02	785.115	1175.59	363.69	-0.474699	2.65227e-105		0.107715	1.78002e-08		-1.69261	0	down	-1.1102	0	down
LPST_RS10010	LPST_C1986	330	hypothetical protein]	290.374	279.454	221.845	204.366	-0.0553045	0.487212		-0.388365	5.4543e-08		-0.118392	0.156311		-0.451453	8.00032e-09
LPST_RS10015	LPST_C1987	972	hypothetical protein]	46.6818	52.6267	51.6065	33.3496	0.172935	0.0986982		0.144693	0.150452		-0.629885	1.05111e-09		-0.658127	1.4167e-09
LPST_RS10020	LPST_C1988	1890	ABC transporter ATP-binding protein]	40.013	47.7134	44.3195	29.8951	0.253929	0.000985058		0.147476	0.0541191		-0.568032	5.26981e-13		-0.674486	1.1972e-16
LPST_RS10025	LPST_C1989	1731	ABC transporter ATP-binding protein]	33.3722	30.7998	36.0271	21.1037	-0.115725	0.246947		0.110435	0.221604		-0.77159	2.73014e-16		-0.545429	2.04422e-07
LPST_RS10030	LPST_C1990	393	YxeA family protein]	131.845	42.4703	27.8437	21.1953	-1.63431	2.42793e-39	down	-2.24342	1.709e-65	down	-0.393607	0.0781287		-1.00271	8.33182e-07	down
LPST_RS10035	LPST_C1991	852	polysaccharide deacetylase family protein]	138.238	106.689	135.14	121.914	-0.373748	3.04341e-08		-0.0327052	0.633244		-0.148585	0.0224748		0.192458	0.00854405
LPST_RS10040		159	hypothetical protein]	25.1621	18.1249	21.3163	15.7796	-0.473277	0.241131		-0.239297	0.530293		-0.433894	0.29821		-0.199914	0.68906
LPST_RS10045	LPST_C1992	519	hypothetical protein]	328.839	257.971	257.672	342.069	-0.350174	3.06583e-10		-0.351845	2.88444e-11		0.408753	7.06415e-15		0.407083	2.35764e-13
LPST_RS15775		78	hypothetical protein]	0	0	0	0	0	0		0	0		0	0		NA	NA
LPST_RS10050	LPST_C1993	903	hypothetical protein]	223.58	238.56	200.752	206.718	0.0935585	0.06126		-0.155381	0.001277		0.0422549	0.429694		-0.206685	3.24022e-05
LPST_RS15780		159	LysM peptidoglycan-binding domain-containing protein]	147.904	156.328	133.379	130.024	0.0799099	0.618349		-0.149131	0.32008		-0.0367538	0.822458		-0.265794	0.0893357
LPST_RS10055	LPST_C1994	384	holin]	58.9546	80.0519	88.0106	130.675	0.441331	0.00122562		0.578074	3.79332e-06		0.570234	2.57259e-08		0.706977	1.58871e-10
LPST_RS10060	LPST_C1995	297	hypothetical protein]	27.2698	44.069	40.1042	73.3258	0.692457	0.00154349		0.556447	0.00964744		0.870569	1.10933e-07		0.734559	1.77744e-05
LPST_RS10065	LPST_C1996	1167	LysM peptidoglycan-binding domain-containing protein]	41.2227	69.6595	65.2218	97.5205	0.75688	1.20954e-18		0.661913	1.83212e-15		0.580352	7.70572e-18		0.485385	5.66372e-12
LPST_RS10070	LPST_C1997	435	hypothetical protein]	10.5431	26.2239	19.1448	24.6859	1.31458	2.77649e-07	up	0.860648	0.00134169		0.366735	0.104168		-0.0871964	0.723404
LPST_RS10075	LPST_C1998	450	DUF1617 domain-containing protein]	5.42111	29.0855	16.5699	28.7694	2.42364	2.29489e-17	up	1.6119	3.80565e-07	up	0.795973	0.000181587		-0.0157648	0.944143
LPST_RS10080	LPST_C1999	5166	hypothetical protein]	6.30889	33.7733	20.2634	36.2503	2.42043	3.29836e-215	up	1.68342	5.54158e-90	up	0.839115	2.08148e-53		0.102107	0.0634816
LPST_RS10085	LPST_C2000	363	hypothetical protein]	6.9892	22.8247	10.6707	24.8823	1.7074	1.04563e-07	up	0.61046	0.118035		1.22146	7.23481e-06	up	0.124521	0.651762
LPST_RS10090	LPST_C2001	5832	tail protein]	4.60125	37.8434	15.3425	40.7491	3.03995	0	up	1.73743	1.50852e-80	up	1.40924	1.82816e-154	up	0.106725	0.0269507
LPST_RS10095		264	hypothetical protein]	3.69621	30.9291	12.4714	23.1889	3.06485	4.0179e-14	up	1.75451	0.000407473	up	0.894807	0.00490676		-0.415533	0.141082
LPST_RS10100	LPST_C2003	399	hypothetical protein]	2.93474	37.0165	12.3776	31.1891	3.65686	3.10954e-28	up	2.07643	9.2627e-07	up	1.3333	1.32536e-08	up	-0.247126	0.231532
LPST_RS10105	LPST_C2004	471	tail protein]	7.66552	61.1861	25.4942	57.9564	2.99675	1.16093e-45	up	1.73371	7.57885e-12	up	1.1848	1.05433e-14	up	-0.0782355	0.606896
LPST_RS10110	LPST_C2005	366	hypothetical protein]	4.5324	57.7423	20.1082	60.0505	3.67128	6.00993e-40	up	2.14944	6.97687e-10	up	1.57839	5.10472e-18	up	0.0565477	0.748335
LPST_RS10115	LPST_C2006	552	HK97 gp10 family phage protein]	7.77811	74.396	29.6475	67.451	3.25773	1.57271e-69	up	1.93042	5.3599e-18	up	1.18593	1.2765e-19	up	-0.141385	0.24691
LPST_RS10120	LPST_C2007	348	hypothetical protein]	5.60804	53.4829	20.87	59.696	3.25351	3.34185e-32	up	1.89586	1.78982e-08	up	1.5162	3.39398e-16	up	0.158555	0.366498
LPST_RS10125	LPST_C2008	333	hypothetical protein]	7.03279	50.4832	26.4629	56.9602	2.84363	7.16375e-26	up	1.9118	3.9344e-10	up	1.10598	1.31685e-09	up	0.174152	0.341785
LPST_RS10130	LPST_C2009	177	hypothetical protein]	1.6539	46.1316	18.0543	50.4627	4.80181	1.47101e-18	up	3.4484	2.24764e-07	up	1.48287	1.95625e-07	up	0.129463	0.640266
LPST_RS10135	LPST_C2010	1023	minor capsid protein E]	6.67703	58.9238	27.9246	57.8802	3.14157	2.90853e-98	up	2.06426	3.60692e-33	up	1.05153	2.60237e-25	up	-0.0257802	0.810119
LPST_RS10140	LPST_C2011	348	hypothetical protein]	3.92563	34.8502	18.0874	32.876	3.15017	7.41621e-21	up	2.20398	7.4009e-09	up	0.862055	0.000164294		-0.0841292	0.724456
LPST_RS10145	LPST_C2012	678	DUF4355 domain-containing protein]	3.88593	43.7452	22.8524	39.6697	3.49279	1.59775e-53	up	2.55601	1.24403e-23	up	0.795694	4.56511e-08		-0.141086	0.332455
LPST_RS10150	LPST_C2013	207	hypothetical protein]	2.82841	16.2424	5.61373	16.9688	2.5217	1.60284e-05	up	0.988972	0.198769		1.59585	0.000696864	up	0.0631203	0.888675
LPST_RS10155		279	hypothetical protein]	96.181	112.761	72.1938	96.4016	0.229447	0.0884452		-0.413876	0.00284796		0.417182	0.00275767		-0.226142	0.102909
LPST_RS10160	LPST_C2015	1686	phage head morphogenesis protein]	14.4113	35.2542	23.2615	37.5005	1.2906	5.80928e-32	up	0.690748	4.04072e-09		0.688963	9.12424e-14		0.0891155	0.369514
LPST_RS10165	LPST_C2017	297	ribosomal-processing cysteine protease Prp]	1.64276	15.3635	4.5647	12.8405	3.22531	9.11753e-09	up	1.4744	0.0515891		1.49211	0.000772894	up	-0.258808	0.507626
LPST_RS10170	LPST_C2018	1509	phage portal protein]	5.62588	23.6336	12.0003	23.4768	2.07069	1.96167e-37	up	1.09292	3.65811e-09	up	0.968163	8.04488e-14		-0.00960252	0.944337
LPST_RS10175		1239	PBSX family phage terminase large subunit]	4.41039	16.0879	7.11231	17.9819	1.867	6.5608e-19	up	0.689411	0.00691265		1.33815	1.56271e-14	up	0.160569	0.341105
LPST_RS10180	LPST_C2019	528	terminase small subunit]	3.88102	13.1904	5.8689	15.3959	1.76498	6.33476e-07	up	0.596654	0.173926		1.39138	2.38828e-06	up	0.223061	0.436907
LPST_RS10190	LPST_C2021	777	hypothetical protein]	186.495	164.585	225.828	138.074	-0.180297	0.00279199		0.276092	9.89653e-08		-0.709788	8.02113e-38		-0.253399	0.000103413
LPST_RS10195		210	KTSC domain-containing protein]	294.134	190.409	129.577	215.054	-0.627371	9.66903e-11		-1.18266	5.33378e-32	down	0.730888	3.71456e-11		0.175595	0.126833
LPST_RS10205	LPST_C2024	462	transcriptional regulator]	30.4145	36.3872	29.1349	46.0519	0.25867	0.168895		-0.0620122	0.763249		0.660512	4.31925e-05		0.33983	0.0445553
LPST_RS10210	LPST_C2025	381	endodeoxyribonuclease]	35.3439	47.5899	41.9372	76.6517	0.429193	0.0171823		0.24677	0.174886		0.870086	6.79833e-10		0.687663	2.4486e-06
[truncated: 1,023 more rows]

## Sheet: Table S2
Table S2. Summary of the transcriptome data for wild-type and ccpA mutant strain grown on different carbon sources.
	Glucose		FOS
	Wild-type strain	ccpA mutant strain	Wild-type strain	ccpA mutant strain
Raw Reads (pair)	7200000	5966667	7216667	7233333
Clean reads(pair)	6966013	5775700	6984195	6994825
Average read length	150	150	150	150
Number of mappable reads	5142406	4163070	4953318	4958363
Sequencing depth	653	541	654	656
Map-rate	0.7383	0.7219	0.7369	0.7088

## Sheet: Table S3
Table S3. List of genes with putative cre sites that were significantly affected in the transcriptome analysis between the wild-type and ccpA mutant grown on glucose or FOS.
		The ccpA mutant grown on glucose versus the wild-type grown on glucose			The ccpA mutant grown on FOS versus the wild-type grown on FOS
Predicted cre site sequence	Gene locus	Log2 (fold_change) normalized	FDR	Result	Log2 (fold_change) normalized	FDR	Result
atgtagccggttacat	LPST_C0123	2.10489	5.00868e-102	up
tataaaacgttttcat	LPST_C0138	3.15709	0	up
ctgttaacgttaacat	LPST_C0143	0.080333	0.346217		-1.03838	9.04899e-27	down
atgttaacgttaacag	LPST_C0144	-0.0868425	0.427193		-1.14661	6.00182e-20	down
	LPST_C0145	-0.213093	0.052306		-1.46761	2.97221e-28	down
	LPST_C0146	-0.177805	0.0299836		-1.3248	7.34714e-39	down
	LPST_C0147	-0.35563	2.2037e-05		-1.06672	3.04018e-22	down
tgtaaagcgcttgcat	LPST_C0152	1.19978	5.50019e-09	up
atgtcagcgtttcaaa
atgcaagcgctttaca
gtgtaagcggttttat
ataaaaccgcttacac
ttgtaagcggtacctt	LPST_C0156	-0.767594	2.62493e-08		-1.12769	4.06581e-20	down
	LPST_C0157	3.66535	0	up
ttgaaaccgcttacca	LPST_C0187	2.37727	0	up
ttgaaaccgcttacca	LPST_C0188	3.16856	0	up
	LPST_C0189	2.95929	0	up
	LPST_C0190	2.85655	0	up
atgataccgctttcaa	LPST_C0195	3.75338	0	up
	LPST_C0196	3.23932	0	up
atgaaaacgataacaa	LPST_C0212	-2.39646	1.79128e-92	down
	LPST_C0216	-1.04054	9.8015e-16	down
	LPST_C0219	-0.102958	0.135145		1.0739	3.87149e-45	up
atgatagcgttttcat	LPST_C0312	6.41121	0	up
atgaaaacgctatcat	LPST_C0313	7.67208	0	up
	LPST_C0314	7.70234	0	up
	LPST_C0315	1.49348	1.03962e-11	up
tggtaagcattatcat	LPST_C0484	-0.331845	3.15066e-100		1.37437	0	up
	LPST_C0485	-0.339357	1.39332e-64		1.14313	0	up
ataaaagcgtttacat	LPST_C0665	1.81381	0	up
atgatagcgttttctc	LPST_C0710	3.18339	2.25652e-50	up
gagaaaacgctatcat	LPST_C0711	2.99975	4.67892e-184	up
atgatagcgttttctt	LPST_C0712	2.71668	7.74991e-174	up
aagaaaacgctatcat	LPST_C0715	2.95128	0	up
ttgataagggtttcat
atgaaagggcttttat	LPST_C1178	2.14281	0	up
atgaaaacggttatac	LPST_C1179	1.43682	5.77898e-23	up
	LPST_C1180	1.1339	1.2912e-245	up
	LPST_C1181	1.29169	0	up
	LPST_C1182	1.06529	1.24641e-210	up
ttgaaagtgcttacag	LPST_C1729	-0.386994	3.34236e-32		1.27976	0	up
atgaaaacgattacga	LPST_C1775	5.44004	0	up
ttggaagggcttgcaa	LPST_C1776	5.42581	0	up
atgtcagcgtttcaat	LPST_C1777	5.23259	0	up
atgaaaacggatgaaa	LPST_C1778	4.59088	0	up
atgaaagcgatttcaa	LPST_C1869	-6.06828	0	down
ttgaaatcgctttcat		0.0430777	0.743236		1.03841	4.1583e-23	up
gaggaagcgcttttca	LPST_C2062	-2.76219	0	down
tagtaatcggtaaaat	LPST_C2086	-2.03775	0	down
	LPST_C2087	-1.65566	3.92144e-206	down
ttgtaaccgttttagt	LPST_C2097	2.56201	0	up
atgaaaacgtatacaa	LPST_C2161	3.60555	0	up
atgtaatcgtttacat	LPST_C2265	2.19657	0	up
atgaaagcggtttatt	LPST_C2282	1.30186	6.75994e-37	up
	LPST_C2283	3.48061	0	up
	LPST_C2284	3.21907	0	up
	LPST_C2286	2.50365	0	up
	LPST_C2287	2.19434	0	up
	LPST_C2288	2.44383	4.42798e-173	up
	LPST_C2291	2.1801	0	up
atgatagcgatttcaa	LPST_C2343	1.3444	1.33251e-95	up
	LPST_C2344	1.35982	3.87715e-261	up
	LPST_C2345	1.16982	4.17372e-43	up
aggaaagcgttttcca	LPST_C2476	4.90043	0	up
	LPST_C2477	4.24177	0	up
	LPST_C2478	3.04398	0	up
atgatagcgattacaa	LPST_C2510	-1.28565	0.013204		2.69539	5.69259e-05	up
ttgtaagcggtttaca	LPST_C2513	1.64908	1.1134e-45	up
gattaaccgtttacaa	LPST_C2541	2.23761	0	up
aataaagcgtttacaa	LPST_C2580	1.78044	2.75631e-21	up
	LPST_C2581	2.8765	3.72837e-34	up
	LPST_C2582	3.2062	4.35975e-13	up
	LPST_C2585	-1.30658	4.61631e-272	down
ttgtaaccgttttaac	LPST_C2652	-0.239611	0.0280377		-1.18514	1.27856e-41	down
	LPST_C2655	1.17181	3.27829e-27	up
aagaaagcgcttttat	LPST_C2662	2.08282	3.0873e-104	up
	LPST_C2663	3.2062	4.31023e-134	up
	LPST_C2664	2.91402	6.43195e-19	up
	LPST_C2665	2.7293	6.1076e-34	up
	LPST_C2666	2.52942	4.74324e-185	up
aagaaaacgctttctt	LPST_C2797	4.16121	0	up
	LPST_C2800	-1.14534	0	down
	LPST_C2802	-1.12855	4.38302e-15	down
tagaaaccgcttattt	LPST_C2814	2.51839	1.16603e-157	up
	LPST_C2817	0.003422	0.986642		-1.54937	7.07041e-21	down
ttgtaagcgtttttat	LPST_C2850	1.27191	2.77692e-61	up
	LPST_C2851	1.64567	1.82836e-83	up
	LPST_C2852	1.85938	1.59575e-213	up
	LPST_C2853	3.05986	0	up
	LPST_C2854	3.25981	5.00464e-253	up
	LPST_C2855	1.99101	1.27628e-72	up
	LPST_C2856	2.81624	0	up
atgaaagcggtttaaa	LPST_C2857	1.69174	1.22317e-155	up
atgaaagcggtaactt	LPST_C2859	1.61206	7.59114e-103	up
	LPST_C2860	-1.28565	4.41389e-07	down
ttgacaccgcttacaa	LPST_C2876	1.45024	1.05256e-122	up
aagtaaacgtttacac	LPST_C2877	2.6779	0	up
acgtaaacgtttacaa	LPST_C2878	5.6355	0	up
gtgtaaacgtttactt	LPST_C2879	5.27418	0	up
ttgtaaacgtttacgt	LPST_C2880	2.13969	8.58085e-150	up
	LPST_C2881	1.24015	2.52987e-26	up
	LPST_C2883	1.14327	9.23494e-49	up
	LPST_C2884	1.67083	2.06757e-188	up
ttgaaagggctttcta	LPST_C2904	1.80181	2.24876e-06	up
	LPST_C2905	1.73227	1.2989e-11	up
	LPST_C2906	1.44906	1.82315e-06	up
aagaaagcgtttacaa	LPST_C2911	1.29931	3.37625e-05	up
	LPST_C2912	2.29931	1.39779e-19	up
	LPST_C2913	2.02723	7.89085e-14	up
	LPST_C2914	3.24684	5.1005e-12	up
	LPST_C2915	2.52042	8.1771e-59	up
atgtaagcgtttgctg	LPST_C2932	2.03945	1.44041e-37	up
	LPST_C2933	4.49436	0	up
	LPST_C2935	1.69985	2.21186e-07	up
gagaaagcggttacta	LPST_C2970	1.79015	1.49039e-81	up
taataaacgttttaat	LPST_C2971	1.79974	1.01919e-24	up
	LPST_C2973	1.46579	1.28515e-40	up
	LPST_C2974	2.33799	5.06356e-28	up
	LPST_C2975	2.2062	5.66621e-29	up
	LPST_C2976	2.26279	8.46671e-81	up
	LPST_C2977	1.69786	1.73723e-17	up
	LPST_C2978	1.49285	3.90799e-19	up
atgtatgcgctttcgt	LPST_C2988	0.464057	0.0138128		-1.09202	2.85562e-35	down
	LPST_C2989	0.0690146	0.836201		-1.27817	2.98634e-16	down
attaaaacgttttcat	LPST_C2992	0.67006	0		2.90635	0	up
	LPST_C2996	-0.749032	2.66249e-37		-1.37948	5.18758e-122	down

## Sheet: Table S4
Table S4. Local regulators subject to the regulation by CcpA.
			The ccpA mutant grown on glucose versus the wild-type grown on glucose			The ccpA mutant grown on FOS versus the wild-type grown on FOS
RefSeq-Gene	GenBank-Gene	Annotation	Log2(fold_change) normalized	FDR	Result	Log2(fold_change) normalized	FDR	Result
LPST_RS00620	LPST_C0123	PadR family transcriptional regulator]	2.10489	5.00868e-102	up	0.167884	0.132538
LPST_RS01115	LPST_C0223	TetR/AcrR family transcriptional regulator]	0.0684283	0.749505		-1.42198	1.11918e-25	down
LPST_RS01145	LPST_C0229	MerR family transcriptional regulator]	-0.441601	0.00466422		-1.51783	6.44795e-27	down
LPST_RS01290	LPST_C0257	MarR family transcriptional regulator]	1.54277	2.44678e-14	up	0.617982	1.25088e-05
LPST_RS01340	LPST_C0266	XRE family transcriptional regulator]	0.604004	3.26966e-10		-1.31049	4.90615e-43	down
LPST_RS01365	LPST_C0271	GntR family transcriptional regulator]	-0.521463	0.00368138		1.28857	7.22204e-20	up
LPST_RS01630	LPST_C0330	AraC family transcriptional regulator]	1.73648	2.80258e-123	up	0.0559289	0.448662
LPST_RS03045	LPST_C0613	central glycolytic genes regulator]	-0.556129	0		-1.37191	0	down
LPST_RS03465	LPST_C0696	MarR family transcriptional regulator]	0.532985	0.0142343		1.30007	3.05313e-18	up
LPST_RS03645	LPST_C0729	transcriptional regulator]	-1.08151	5.84467e-06	down	-0.470004	0.0647815
LPST_RS05490	LPST_C1082	MerR family DNA-binding transcriptional regulator]	-0.557324	0.073968		-1.67429	3.82775e-08	down
LPST_RS06320	LPST_C1249	MerR family transcriptional regulator]	-0.0389681	0.631845		-1.35798	2.05222e-88	down
LPST_RS06770	LPST_C1341	LysR family transcriptional regulator]	-0.969177	1.42364e-31		1.22096	3.79264e-39	up
LPST_RS07805	LPST_C1560	LysR family transcriptional regulator]	-0.410011	0.0119308		-1.53848	1.32587e-21	down
LPST_RS08445	LPST_C1690	transcriptional regulator]	-1.0799	7.20555e-17	down	0.168108	0.282466
LPST_RS09795	LPST_C1941	LacI family DNA-binding transcriptional regulator]	-0.316901	1.75303e-07		-1.17613	1.3413e-104	down
LPST_RS10255	LPST_C2034	transcriptional regulator]	0.14459	0.417027		1.32616	6.03714e-19	up
LPST_RS10270	LPST_C2037	XRE family transcriptional regulator]	0.299312	0.309114		1.19512	5.81063e-06	up
LPST_RS10955	LPST_C2181	XRE family transcriptional regulator]	-0.279224	0.237048		-1.00987	1.63698e-06	down
LPST_RS11155	LPST_C2224	bifunctional pyr operon transcriptional regulator/uracil phosphoribosyltransferase PyrR]	-0.336702	2.37625e-22		-1.31832	5.82272e-211	down
LPST_RS11305	LPST_C2252	GntR family transcriptional regulator]	-0.342185	4.77338e-07		-1.06094	2.20847e-36	down
LPST_RS11480	LPST_C2288	GntR family transcriptional regulator]	2.44383	4.42798e-173	up	0.938411	1.17531e-42
LPST_RS11575	LPST_C2305	LysR family transcriptional regulator]	-0.0893849	0.622412		1.58115	1.01358e-28	up
LPST_RS11725	LPST_C2331	LysR family transcriptional regulator]	-0.132698	0.420694		-1.48961	4.73115e-32	down
LPST_RS12710	LPST_C2534	transcriptional regulator]	-0.917918	1.31056e-06		-1.23535	1.43084e-10	down
LPST_RS12915	LPST_C2574	LysR family transcriptional regulator]	1.54462	1.23577e-23	up	0.430044	0.000179052
LPST_RS13230	LPST_C2640	LysR family transcriptional regulator]	-0.178267	0.121082		-1.04687	1.38226e-22	down
LPST_RS13265	LPST_C2647	PadR family transcriptional regulator]	-0.0699216	0.884436		-1.2855	0.000920559	down
LPST_RS13290	LPST_C2652	LacI family DNA-binding transcriptional regulator]	-0.239611	0.0280377		-1.18514	1.27856e-41	down
LPST_RS14370	LPST_C2869	GntR family transcriptional regulator]	0.196002	0.178425		-1.27898	2.20457e-19	down
LPST_RS14525	LPST_C2899	DeoR/GlpR transcriptional regulator]	1.88908	3.89773e-228	up	0.744837	5.55658e-42
LPST_RS14690	LPST_C2932	Rrf2 family transcriptional regulator]	2.03945	1.44041e-37	up	1.1496	3.13493e-34	up
LPST_RS14740	LPST_C2943	DeoR/GlpR transcriptional regulator]	0.42437	0.00117983		-1.32398	4.72217e-23	down
LPST_RS14885	LPST_C2969	DNA-binding response regulator]	1.55554	2.66669e-60	up	-0.661586	1.60791e-15
LPST_RS14925	LPST_C2977	AraC family transcriptional regulator]	1.69786	1.73723e-17	up	0.276825	0.055231
LPST_RS14940	LPST_C2980	GntR family transcriptional regulator]	1.0751	1.88437e-06	up	0.636495	0.000154007
LPST_RS15230	LPST_P0003	MarR family transcriptional regulator]	-1.04679	6.48008e-61	down	-0.749549	1.22813e-35

## Sheet: Table S5
Table S5. Validation of transcriptome data by RT-qPCR on 18 selected genes.
				The ccpA mutant grown on glucose versus the wild-type grown on glucose		The ccpA mutant grown on FOS versus the wild-type grown on FOS		The ccpA mutant grown on FOS versus the ccpA mutant grwon on glucose
				aqRT-PCR	bRNA-seq	aqRT-PCR	bRNA-seq	aqRT-PCR	bRNA-seq
GenBank-Gene	Common	Primer (5'-3')	Length (bp)	Log2(fold_change)	Log2(fold_change) normalized	Log2(fold_change)	Log2(fold_change) normalized	Log2(fold_change)	Log2(fold_change) normalized
LPST_C0151	sacK	GCCAATCATCGCTGACTACATC	193	0.93	0.796174	0.51	0.553416	6.72	7.07647
		CAATGCCAGAATTGTTACCCAG
LPST_C0152	pts1	TCGGAATTACGGAACCTGCT	233	1.15	1.19978	0.38	0.456956	9.17	9.48575
		TAAAAGTTGGAATAAATGCGACG
LPST_C0153	sacA	CACGTGACCTCTAAGAACTTGGTG	224	0.23	0.165634	0.21	0.138701	6.86	6.8033
		CCGGGACAGCTTTTTAATGTG
LPST_C0154	sacR1	CAATACGGTCTTCCGATTATTTCA	218	0.07	0.0429725	0.32	0.356904	5.29	5.49732
		TGTTAGCTGTTGGGCAGTCAAG
LPST_C0155	agl2	GTTCAAACGCAGTCGCCAG	205	0.22	0.147006	0.46	0.406001	5.49	5.51974
		CTCGTAAGGTCGGATTCTCCC
LPST_C2650	pts26	TGAAGACTTAGATGAGGTTAAGGGAG	181	0.1	0.0782854	-0.21	-0.138094	0.57	0.726789
		TCACCGGAATAATTGGAATAAAGA
LPST_C2651	agl4	GACAAATGCACGGCGTGAC	221	-0.09	-0.0632578	-0.18	-0.154918	0.62	0.634277
		TCATGTGACTGTTTTGGTGTAATCC
LPST_C2652	sacR2	CATCAAGGTCATCGGCGAAT	203	-0.36	-0.239611	-1.34	-1.18514	-0.25	-0.132912
		GGCGATCACTAGGGTTTAAGG
LPST_C1327	fabZ1	GGGCGTGTTGATTATTGAAGC	202	-1.59	-1.88283	-0.85	-0.719783	-0.3	-0.325142
		TCGCCTGACAACTCACCGT
LPST_C1337	accA2	GGTTAATGCGGCAAGCAGA	202	-2.41	-2.03027	1.07	1.14056	0.54	0.659555
		TGCTAAGGCTAATGCACCACC
LPST_C0614	gapB	TGGTGAAAAGTCAAGTGATATCGA	211	-0.76	-0.626323	-1.71	-1.62845	-1.48	-1.39372
		CACCGTCGTTCTTAACCCAAG
LPST_C2877	pbg9	GGTATGGTGGCTGGAAGAACC	170	2.09	2.6779	1.02	1.15703	-0.04	-0.0620717
		ACTGATTGTGCCATGCCTGA
LPST_C1939	pts	GATCTGGGATTAAGTCAGCGATT	203	3.02	2.73227	-1.22	-1.05889	-1.06	-1.13923
		GAATTGCAGGTAAGGCAGTTTG
LPST_C2581	celD	CAATCAAGATGCCTGAAACGG	237	2.42	2.8765	-0.37	-0.421921	-0.73	-0.871326
		TGAATGCCAACCAACCAGAGT
LPST_C1775	pdhD	GTGGTGGGTACATCGGTTCTG	211	6.17	5.44004	1.37	1.23217	-0.29	-0.397939
		GGTAACCGTAACACCACTATCATCTT
LPST_C2161	pox3	TACCAAGCGGCTAAAGCAGATA	228	3.38	3.60555	3.41	3.35458	1.72	1.56455
		TCGTGGCAAATAGTGCTGAAGT
LPST_C2728	pflB2	GCAACTGGGATTTCTGGCTTAT	219	3.57	3.47634	1.29	1.13982	-0.03	-0.0150153
		TCCGATAGAGGTGATGCGTGT
LPST_C0255	ack2	CGGTAATCGCATCGGGAA	224	3.08	3.36468	0.43	0.467362	-0.53	-0.464473
a Results from at least four independent experiments.
b Results from two independent experiments.

## Sheet: Table S6
Table S6. Gene expression profiles of the key pathways in four pair-wise comparisons.
					The ccpA mutant grown on glucose versus the wild-type grown on glucose			The wild-type grown on FOS versus the wild-type grwon on glucose			The ccpA mutant grown on FOS versus the wild-type grown on FOS			The ccpA mutant grown on FOS versus the ccpA mutant grwon on glucose
Patyway	GenBank-Gene	GenBank-Gene	common	Annotation	Log2(fold_change) normalized	FDR	Result	Log2(fold_change) normalized	FDR	Result	Log2(fold_change) normalized	FDR	Result	Log2(fold_change) normalized	FDR	Result
02060 Phosphotransferase system (PTS) [PATH:ko02060]
	LPST_RS00765	LPST_C0152	pts1	PTS system, sucrose-specific IIB component [EC:2.7.1.211]	1.19978	5.50019e-09	up	10.2286	0	up				9.48575	0	up
	LPST_RS00940	LPST_C0187		PTS system, mannitol-specific IIC component	2.37727	0	up				3.20403	0	up
	LPST_RS00950	LPST_C0189	pyd2A	PTS system, mannitol-specific IIA component [EC:2.7.1.197]	2.95929	0	up				2.74524	0	up
	LPST_RS01085	LPST_C0217		PTS system, beta-glucoside-specific IIC component				-1.30128	2.09087e-25	down
	LPST_RS01170	LPST_C0234	pts6C	PTS system, cellobiose-specific IIC component	2.2758	0	up	1.36637	0	up
	LPST_RS01785	LPST_C0363	pts7C	PTS system, cellobiose-specific IIC component				1.27894	1.06904e-76	up
	LPST_RS01800	LPST_C0366	nth1	PTS system, cellobiose-specific IIC component	2.44017	7.22219e-27	up	2.42467	4.7957e-29	up
	LPST_RS02410	LPST_C0484		PTS system, mannose-specific IIB component [EC:2.7.1.191]				-1.32219	0	down	1.37437	0	up
	LPST_RS02415	LPST_C0485	pts9C	PTS system, mannose-specific IIC component				-1.08267	0	down	1.14313	0	up
	LPST_RS02420	LPST_C0486	pts9D	PTS system, mannose-specific IID component				-1.09847	0	down
	LPST_RS03540	LPST_C0711		PTS system, beta-glucoside-specific IIC component	2.99975	4.67892e-184	up	2.2389	7.63968e-88	up	1.71859	1.00742e-199	up
	LPST_RS08640	LPST_C1729		PTS system, fructose-specific IIC component							1.27976	0	up
	LPST_RS09780	LPST_C1938		PTS system, mannose-specific IID component	2.00981	1.08523e-09	up	2.1145	6.0417e-12	up	-1.10717	2.7024e-05	down	-1.00247	0.000485507	down
	LPST_RS09785	LPST_C1939	pts	PTS system, mannose-specific IIC component	2.73227	6.30541e-15	up	2.65194	4.40144e-15	up	-1.05889	5.79672e-05	down	-1.13923	3.46919e-05	down
	LPST_RS10515	LPST_C2086		PTS system, N-acetylglucosamine-specific IIC component	-2.03775	0	down				-1.0214	3.85645e-148	down
	LPST_RS10920	LPST_C2174		PTS system, N-acetylgalactosamine-specific IIA component [EC:2.7.1.-]	1.33429	3.57274e-110	up
	LPST_RS10925	LPST_C2175		PTS system, galactosamine-specific IID component	1.3558	6.66922e-158	up	1.01937	1.77046e-88	up
	LPST_RS10930	LPST_C2176		PTS system, galactosamine-specific IIC component	1.33932	2.63791e-188	up
	LPST_RS10935	LPST_C2177		PTS system, galactosamine-specific IIB component [EC:2.7.1.-]	1.20847	3.08027e-81	up
	LPST_RS11470	LPST_C2286		PTS system, cellobiose-specific IIA component [EC:2.7.1.196 2.7.1.205]	2.50365	0	up	1.15759	0	up	1.07357	0	up
	LPST_RS11475	LPST_C2287		PTS system, cellobiose-specific IIB component [EC:2.7.1.196 2.7.1.205]	2.19434	0	up				1.4219	0	up
	LPST_RS12260	LPST_C2445		PTS system, N-acetylglucosamine-specific IIB component [EC:2.7.1.193]	2.27378	1.56029e-62	up	1.53979	2.29806e-25	up
	LPST_RS12415	LPST_C2476		PTS system, cellobiose-specific IIB component [EC:2.7.1.196 2.7.1.205]	4.90043	0	up	2.33794	7.90936e-49	up	1.41495	2.18668e-64	up	-1.14754	4.32481e-92	down
	LPST_RS12420	LPST_C2477		PTS system, cellobiose-specific IIC component	4.24177	0	up	1.56899	5.13717e-131	up	1.45321	0	up	-1.21957	0	down
	LPST_RS12945	LPST_C2581	celD	PTS system, cellobiose-specific IIC component	2.8765	3.72837e-34	up	2.42709	2.07318e-23	up
	LPST_RS13345	LPST_C2663		PTS system, fructose-specific IIC component	3.2062	4.31023e-134	up	2.01282	1.38975e-39	up	2.48785	4.04008e-276	up	1.29446	1.57473e-102	up
	LPST_RS13355	LPST_C2665	mtlR	PTS system, nitrogen regulatory IIA component [EC:2.7.1.-]	2.7293	6.1076e-34	up	1.49147	3.05137e-08	up	2.61512	1.05415e-89	up	1.37729	4.2978e-35	up
	LPST_RS14375	LPST_C2870		PTS system, lactose-specific IIC component										-1.36561	2.39233e-190	down
	LPST_RS14400	LPST_C2875		PTS system, beta-glucoside-specific IIC component				1.45675	1.7652e-44	up				1.17059	2.89901e-45	up
	LPST_RS14420	LPST_C2879		PTS system, beta-glucoside-specific IIC component	5.27418	0	up	2.60523	4.3434e-101	up	3.52441	0	up
	LPST_RS14485	LPST_C2891		PTS system, ascorbate-specific IIB component [EC:2.7.1.194]							1.31457	0.000114468	up	1.25577	0.000482149	up
	LPST_RS14510	LPST_C2896		PTS system, galactitol-specific IIC component	6.42191	0	up	2.9001	9.95152e-165	up	3.54417	0	up
	LPST_RS14515	LPST_C2897		PTS system, galactitol-specific IIB component [EC:2.7.1.200]	6.87034	0	up	3.10871	1.47456e-20	up	3.62045	2.34648e-267	up
	LPST_RS14520	LPST_C2898		PTS system, galactitol-specific IIA component [EC:2.7.1.200]	5.80837	0	up	2.50499	2.29865e-40	up	3.22202	0	up
	LPST_RS14950	LPST_C2982		PTS system, glucitol/sorbitol-specific IIA component [EC:2.7.1.198]	1.3616	5.50838e-06	up	1.83225	1.65264e-12	up				1.01771	3.80763e-07	up
	LPST_RS14955	LPST_C2983		PTS system, glucitol/sorbitol-specific IIB component [EC:2.7.1.198]	1.14731	7.74598e-06	up	2.1133	1.48818e-25	up				1.44901	4.94947e-19	up
	LPST_RS14960	LPST_C2984		PTS system, glucitol/sorbitol-specific IIC component				1.41896	2.07342e-07	up				1.05607	6.71254e-05	up
00061 Fatty acid biosynthesis [PATH:ko00061]
	LPST_RS03560	LPST_C0715		enoyl-[acyl-carrier protein] reductase II [EC:1.3.1.9]	2.95128	0	up	1.43891	4.86596e-105	up
	LPST_RS06700	LPST_C1327	fabZ1	3-hydroxyacyl-[acyl-carrier-protein] dehydratase [EC:4.2.1.59]	-1.88283	0	down	-1.48819	0	down
	LPST_RS06705	LPST_C1328	fabH2	3-oxoacyl-[acyl-carrier-protein] synthase III [EC:2.3.1.180]	-1.73475	0	down	-1.48184	0	down
	LPST_RS06715	LPST_C1330	fabD	[acyl-carrier-protein] S-malonyltransferase [EC:2.3.1.39]	-1.84262	0	down	-1.81414	0	down
	LPST_RS06720	LPST_C1331	fabG1	3-oxoacyl-[acyl-carrier protein] reductase [EC:1.1.1.100]	-1.8506	0	down	-1.94801	0	down
	LPST_RS06725	LPST_C1332	fabF	3-oxoacyl-[acyl-carrier-protein] synthase II [EC:2.3.1.179]	-1.92426	0	down	-2.07861	0	down
	LPST_RS06730	LPST_C1333	accB2	acetyl-CoA carboxylase biotin carboxyl carrier protein	-1.83583	0	down	-2.04938	0	down
	LPST_RS06740	LPST_C1335	accC2	acetyl-CoA carboxylase, biotin carboxylase subunit [EC:6.4.1.2 6.3.4.14]	-1.98002	0	down	-2.26208	0	down
	LPST_RS06745	LPST_C1336	accD2	acetyl-CoA carboxylase carboxyl transferase subunit beta [EC:6.4.1.2 2.1.3.15]	-2.04515	0	down	-2.37444	0	down
	LPST_RS06750	LPST_C1337	accA2	acetyl-CoA carboxylase carboxyl transferase subunit alpha [EC:6.4.1.2 2.1.3.15]	-2.03027	0	down	-2.51128	0	down	1.14056	4.75535e-173	up
	LPST_RS06755	LPST_C1338	fabI	enoyl-[acyl-carrier protein] reductase I [EC:1.3.1.9 1.3.1.10]	-1.95897	0	down	-2.48307	0	down	1.23582	5.85142e-260	up
	LPST_RS06760	LPST_C1339		protein=4'-phosphopantetheinyl transferase]	-1.84988	0	down	-2.55705	0	down	1.36282	5.3307e-263	up
	LPST_RS06765	LPST_C1340		protein=DUF554 domain-containing protein]	-1.94862	1.70866e-65	down	-2.37038	4.15286e-92	down	1.42923	8.82805e-25	up	1.00747	2.29914e-13	up
	LPST_RS06770	LPST_C1341		protein=LysR family transcriptional regulator]				-1.56458	2.79369e-72	down	1.22096	3.79264e-39	up
	LPST_RS06775	LPST_C1342		protein=acyl-CoA thioesterase]				-1.11586	3.87072e-27	down
	LPST_RS06780	LPST_C1343		protein=ribosome small subunit-dependent GTPase]	-1.12006	3.82396e-19	down	-1.13302	2.16686e-21	down	1.29797	7.38332e-29	up	1.28502	1.18895e-25	up
00620 Pyruvate metabolism [PATH:ko00620]
	LPST_RS00865	LPST_C0172	acK1	acetate kinase [EC:2.7.2.1]	-1.2455	4.04971e-153	down	-1.00786	9.29808e-121	down
	LPST_RS01280	LPST_C0255	acK2	acetate kinase [EC:2.7.2.1]	3.36468	0	up	2.43284	0	up
	LPST_RS01475	LPST_C0295	ldh	L-lactate dehydrogenase [EC:1.1.1.27]	-1.26047	1.22834e-53	down				-2.21353	3.1684e-117	down	-1.08102	5.36501e-18	down
	LPST_RS03130	LPST_C0630		phosphate acetyltransferase [EC:2.3.1.8]	1.52942	0	up
	LPST_RS06730	LPST_C1333	accB2	acetyl-CoA carboxylase biotin carboxyl carrier protein	-1.83583	0	down	-2.04938	0	down
	LPST_RS06740	LPST_C1335	accC2	acetyl-CoA carboxylase, biotin carboxylase subunit [EC:6.4.1.2 6.3.4.14]	-1.98002	0	down	-2.26208	0	down
	LPST_RS06745	LPST_C1336	accD2	acetyl-CoA carboxylase carboxyl transferase subunit beta [EC:6.4.1.2 2.1.3.15]	-2.04515	0	down	-2.37444	0	down
	LPST_RS06750	LPST_C1337	accA2	acetyl-CoA carboxylase carboxyl transferase subunit alpha [EC:6.4.1.2 2.1.3.15]	-2.03027	0	down	-2.51128	0	down	1.14056	4.75535e-173	up
	LPST_RS07625	LPST_C1523	pyk	pyruvate kinase [EC:2.7.1.40]	-2.1985	0	down				-1.70259	0	down
	LPST_RS07685	LPST_C1535	pps	pyruvate, water dikinase [EC:2.7.9.2]	2.33566	0	up				3.01133	0	up
	LPST_RS08865	LPST_C1775	pdhD	dihydrolipoamide dehydrogenase [EC:1.8.1.4]	5.44004	0	up	3.80993	0	up	1.23217	0	up
	LPST_RS08870	LPST_C1776	pdhC	pyruvate dehydrogenase E2 component (dihydrolipoamide acetyltransferase) [EC:2.3.1.12]	5.42581	0	up	3.86486	0	up	1.05328	0	up
	LPST_RS08875	LPST_C1777	pdhB	pyruvate dehydrogenase E1 component beta subunit [EC:1.2.4.1]	5.23259	0	up	3.67885	0	up
	LPST_RS08880	LPST_C1778	pdhA	pyruvate dehydrogenase E1 component alpha subunit [EC:1.2.4.1]	4.59088	0	up	3.13734	0	up	1.00561	0	up
	LPST_RS10860	LPST_C2161	pox3	pyruvate dehydrogenase (quinone) [EC:1.2.5.1]	3.60555	0	up	1.81551	0	up	3.35458	0	up	1.56455	0	up
	LPST_RS13650	LPST_C2728	pflB2	formate C-acetyltransferase [EC:2.3.1.54]	3.47634	0	up	2.3215	0	up	1.13982	0	up
	LPST_RS13655	LPST_C2729	pflA2	pyruvate formate lyase	3.96245	0	up	2.7594	0	up	1.20792	0	up
	LPST_RS13995	LPST_C2797	pck	phosphoenolpyruvate carboxykinase (ATP) [EC:4.1.1.49]	4.16121	0	up	2.48897	0	up	1.11821	0	up
	LPST_RS14695	LPST_C2933	pox5	pyruvate oxidase [EC:1.2.3.3]	4.49436	0	up	3.66359	0	up	1.10066	0	up
	LPST_RS15000	LPST_C2992	adhE	acetaldehyde dehydrogenase / alcohol dehydrogenase [EC:1.2.1.10 1.1.1.1]							2.90635	0	up	2.064	0	up
00500 Starch and sucrose metabolism [PATH:ko00500]
	LPST_RS00735	LPST_C0146		starch synthase (maltosyl-transferring) [EC:2.4.99.16]							-1.3248	7.34714e-39	down	-1.48604	3.19498e-46	down
	LPST_RS00760	LPST_C0151		fructokinase [EC:2.7.1.4]				7.31922	0	up				7.07647	0	up
	LPST_RS00765	LPST_C0152		PTS system, sucrose-specific IIB component [EC:2.7.1.211]	1.19978	5.50019e-09	up	10.2286	0	up				9.48575	0	up
	LPST_RS00770	LPST_C0153		beta-fructofuranosidase [EC:3.2.1.26]				6.83024	0	up				6.8033	0	up
	LPST_RS00780	LPST_C0155		trehalose-6-phosphate hydrolase [EC:3.2.1.93]				5.26074	0	up				5.51974	0	up
	LPST_RS00795	LPST_C0157	agl3	trehalose-6-phosphate hydrolase [EC:3.2.1.93]	3.66535	0	up	2.92456	0	up
	LPST_RS01080	LPST_C0216	treA	trehalose-6-phosphate hydrolase [EC:3.2.1.93]	-1.04054	9.8015e-16	down	-2.00038	1.22173e-43	down
	LPST_RS01170	LPST_C0234	pts6C	PTS system, cellobiose-specific IIC component	2.2758	0	up	1.36637	0	up
	LPST_RS01785	LPST_C0363		PTS system, cellobiose-specific IIC component				1.27894	1.06904e-76	up
	LPST_RS01800	LPST_C0366	pts8C	PTS system, cellobiose-specific IIC component	2.44017	7.22219e-27	up	2.42467	4.7957e-29	up
	LPST_RS01805	LPST_C0367	pbg1	6-phospho-beta-glucosidase [EC:3.2.1.86]	1.08196	8.65095e-13	up	1.30078	4.01539e-21	up
	LPST_RS09770	LPST_C1936	treC	trehalose-6-phosphate hydrolase [EC:3.2.1.93]	1.34113	4.37936e-15	up	1.83618	2.96111e-35	up
	LPST_RS11370	LPST_C2265		cyclomaltodextrinase / maltogenic alpha-amylase / neopullulanase [EC:3.2.1.54 3.2.1.133 3.2.1.135]	2.19657	0	up	2.17872	0	up
	LPST_RS11460	LPST_C2283	pbg4	6-phospho-beta-glucosidase [EC:3.2.1.86]	3.48061	0	up	1.92608	0	up
	LPST_RS11465	LPST_C2284	pbg5	6-phospho-beta-glucosidase [EC:3.2.1.86]	3.21907	0	up	1.66745	0	up
	LPST_RS11470	LPST_C2286		PTS system, cellobiose-specific IIA component [EC:2.7.1.196 2.7.1.205]	2.50365	0	up	1.15759	0	up	1.07357	0	up
	LPST_RS11475	LPST_C2287		PTS system, cellobiose-specific IIB component [EC:2.7.1.196 2.7.1.205]	2.19434	0	up				1.4219	0	up
	LPST_RS12415	LPST_C2476		PTS system, cellobiose-specific IIB component [EC:2.7.1.196 2.7.1.205]	4.90043	0	up	2.33794	7.90936e-49	up	1.41495	2.18668e-64	up	-1.14754	4.32481e-92	down
	LPST_RS12420	LPST_C2477		PTS system, cellobiose-specific IIC component	4.24177	0	up	1.56899	5.13717e-131	up	1.45321	0	up	-1.21957	0	down
	LPST_RS12425	LPST_C2478	pbg6	6-phospho-beta-glucosidase [EC:3.2.1.86]	3.04398	0	up				1.15812	7.52132e-148	up	-1.29974	0	down
	LPST_RS12940	LPST_C2580	pbg1	6-phospho-beta-glucosidase [EC:3.2.1.86]	1.78044	2.75631e-21	up	1.50555	1.23386e-15	up
	LPST_RS12945	LPST_C2581	celD	PTS system, cellobiose-specific IIC component	2.8765	3.72837e-34	up	2.42709	2.07318e-23	up
	LPST_RS14395	LPST_C2874		6-phospho-beta-glucosidase [EC:3.2.1.86]				1.10589	7.56758e-52	up
	LPST_RS14410	LPST_C2877	pbg9	6-phospho-beta-glucosidase [EC:3.2.1.86]	2.6779	0	up	1.45879	0	up	1.15703	0	up
	LPST_RS14415	LPST_C2878	pbg10	6-phospho-beta-glucosidase [EC:3.2.1.86]	5.6355	0	up	2.84081	9.77467e-84	up	3.42588	0	up
	LPST_RS14845	LPST_C2961	bgl	6-phospho-beta-glucosidase [EC:3.2.1.86]	1.15259	3.86701e-21	up	1.53485	9.95226e-46	up
	LPST_RS14880	LPST_C2968	sacK2	fructokinase [EC:2.7.1.4]	1.27812	3.69767e-30	up	1.01282	1.49558e-19	up
00010 Glycolysis / Gluconeogenesis [PATH:ko00010]
	LPST_RS01475	LPST_C0295	ldh	L-lactate dehydrogenase [EC:1.1.1.27]	-1.26047	1.22834e-53	down				-2.21353	3.1684e-117	down	-1.08102	5.36501e-18	down
	LPST_RS01805	LPST_C0367		6-phospho-beta-glucosidase [EC:3.2.1.86]	1.08196	8.65095e-13	up	1.30078	4.01539e-21	up
	LPST_RS03050	LPST_C0614	gapB	glyceraldehyde 3-phosphate dehydrogenase [EC:1.2.1.12]							-1.62845	0	down	-1.39372	0	down
	LPST_RS03055	LPST_C0615	pgk	phosphoglycerate kinase [EC:2.7.2.3]							-1.59772	0	down	-1.41765	0	down
	LPST_RS03060	LPST_C0616	tpiA	triosephosphate isomerase (TIM) [EC:5.3.1.1]							-1.60531	0	down	-1.46786	0	down
	LPST_RS03065	LPST_C0617	eno	enolase [EC:4.2.1.11]							-1.28541	0	down	-1.19624	0	down
	LPST_RS07625	LPST_C1523	pyk	pyruvate kinase [EC:2.7.1.40]	-2.1985	0	down+FF117:F129				-1.70259	0	down
	LPST_RS07630	LPST_C1524	pykA	6-phosphofructokinase 1 [EC:2.7.1.11]	-1.94922	0	down				-1.08461	0	down
	LPST_RS08865	LPST_C1775	pdhD	dihydrolipoamide dehydrogenase [EC:1.8.1.4]	5.44004	0	up	3.80993	0	up	1.23217	0	up
	LPST_RS08870	LPST_C1776	pdhC	pyruvate dehydrogenase E2 component (dihydrolipoamide acetyltransferase) [EC:2.3.1.12]	5.42581	0	up	3.86486	0	up	1.05328	0	up
	LPST_RS08875	LPST_C1777	pdhB	pyruvate dehydrogenase E1 component beta subunit [EC:1.2.4.1]	5.23259	0	up	3.67885	0	up
	LPST_RS08880	LPST_C1778	pdhA	pyruvate dehydrogenase E1 component alpha subunit [EC:1.2.4.1]	4.59088	0	up	3.13734	0	up	1.00561	0	up
	LPST_RS11460	LPST_C2283	pbg4	6-phospho-beta-glucosidase [EC:3.2.1.86]	3.48061	0	up	1.92608	0	up
	LPST_RS11465	LPST_C2284	pbg5	6-phospho-beta-glucosidase [EC:3.2.1.86]	3.21907	0	up	1.66745	0	up
	LPST_RS12425	LPST_C2478	pbg6	6-phospho-beta-glucosidase [EC:3.2.1.86]	3.04398	0	up				1.15812	7.52132e-148	up	-1.29974	0	down
	LPST_RS12595	LPST_C2513		S-(hydroxymethyl)glutathione dehydrogenase / alcohol dehydrogenase [EC:1.1.1.284 1.1.1.1]	1.64908	1.1134e-45	up
	LPST_RS12940	LPST_C2580	pbg1	6-phospho-beta-glucosidase [EC:3.2.1.86]	1.78044	2.75631e-21	up	1.50555	1.23386e-15	up
	LPST_RS13995	LPST_C2797		phosphoenolpyruvate carboxykinase (ATP) [EC:4.1.1.49]	4.16121	0	up	2.48897	0	up	1.11821	0	up
	LPST_RS14305	LPST_C2857		aldose 1-epimerase [EC:5.1.3.3]	1.69174	1.22317e-155	up	1.7973	2.54058e-201	up
	LPST_RS14395	LPST_C2874	pbg8	6-phospho-beta-glucosidase [EC:3.2.1.86]				1.10589	7.56758e-52	up
	LPST_RS14410	LPST_C2877	pbg9	6-phospho-beta-glucosidase [EC:3.2.1.86]	2.6779	0	up	1.45879	0	up	1.15703	0	up
	LPST_RS14415	LPST_C2878	pbg10	6-phospho-beta-glucosidase [EC:3.2.1.86]	5.6355	0	up	2.84081	9.77467e-84	up	3.42588	0	up
	LPST_RS14845	LPST_C2961	bg1	6-phospho-beta-glucosidase [EC:3.2.1.86]	1.15259	3.86701e-21	up	1.53485	9.95226e-46	up
	LPST_RS15000	LPST_C2992		acetaldehyde dehydrogenase / alcohol dehydrogenase [EC:1.2.1.10 1.1.1.1]							2.90635	0	up	2.064	0	up
00051 Fructose and mannose metabolism [PATH:ko00051]
	LPST_RS00760	LPST_C0151		fructokinase [EC:2.7.1.4]				7.31922	0	up				7.07647	0	up
	LPST_RS00940	LPST_C0187		PTS system, mannitol-specific IIC component	2.37727	0	up				3.20403	0	up
	LPST_RS00950	LPST_C0189	ptss2A	PTS system, mannitol-specific IIA component [EC:2.7.1.197]	2.95929	0	up				2.74524	0	up
	LPST_RS00955	LPST_C0190	mtlD	mannitol-1-phosphate 5-dehydrogenase [EC:1.1.1.17]	2.85655	0	up				2.66057	0	up
	LPST_RS02410	LPST_C0484		PTS system, mannose-specific IIB component [EC:2.7.1.191]				-1.32219	0	down	1.37437	0	up
	LPST_RS02415	LPST_C0485	pts9C	PTS system, mannose-specific IIC component				-1.08267	0	down	1.14313	0	up
	LPST_RS02420	LPST_C0486	pts9D	PTS system, mannose-specific IID component				-1.09847	0	down
	LPST_RS03060	LPST_C0616	tpiA	triosephosphate isomerase (TIM) [EC:5.3.1.1]							-1.60531	0	down	-1.46786	0	down
	LPST_RS07630	LPST_C1524	pfkA	6-phosphofructokinase 1 [EC:2.7.1.11]	-1.94922	0	down				-1.08461	0	down
	LPST_RS08640	LPST_C1729		PTS system, fructose-specific IIC component							1.27976	0	up
	LPST_RS09780	LPST_C1938		PTS system, mannose-specific IID component	2.00981	1.08523e-09	up	2.1145	6.0417e-12	up	-1.10717	2.7024e-05	down	-1.00247	0.000485507	down
	LPST_RS09785	LPST_C1939	pts	PTS system, mannose-specific IIC component	2.73227	6.30541e-15	up	2.65194	4.40144e-15	up	-1.05889	5.79672e-05	down	-1.13923	3.46919e-05	down
	LPST_RS09990	LPST_C1982	pmi	mannose-6-phosphate isomerase [EC:5.3.1.8]							1.05418	0	up
	LPST_RS13345	LPST_C2663		PTS system, fructose-specific IIC component	3.2062	4.31023e-134	up	2.01282	1.38975e-39	up	2.48785	4.04008e-276	up	1.29446	1.57473e-102	up
	LPST_RS14505	LPST_C2895	gutB	L-iditol 2-dehydrogenase [EC:1.1.1.14]	6.74383	0	up	3.34037	2.31928e-235	up	3.44417	0	up
	LPST_RS14725	LPST_C2940	rhaB	rhamnulokinase [EC:2.7.1.5]	1.70141	0.000123681	up	1.64105	0.000118138	up
	LPST_RS14880	LPST_C2968	sacK2	fructokinase [EC:2.7.1.4]	1.27812	3.69767e-30	up	1.01282	1.49558e-19	up
	LPST_RS14950	LPST_C2982		PTS system, glucitol/sorbitol-specific IIA component [EC:2.7.1.198]	1.3616	5.50838e-06	up	1.83225	1.65264e-12	up				1.01771	3.80763e-07	up
	LPST_RS14955	LPST_C2983		PTS system, glucitol/sorbitol-specific IIB component [EC:2.7.1.198]	1.14731	7.74598e-06	up	2.1133	1.48818e-25	up				1.44901	4.94947e-19	up
	LPST_RS14960	LPST_C2984		PTS system, glucitol/sorbitol-specific IIC component				1.41896	2.07342e-07	up				1.05607	6.71254e-05	up
00020 Citrate cycle (TCA cycle) [PATH:ko00020]
	LPST_RS08865	LPST_C1775	pdhD	dihydrolipoamide dehydrogenase [EC:1.8.1.4]	5.44004	0	up	3.80993	0	up	1.23217	0	up
	LPST_RS08870	LPST_C1776	pdhC	pyruvate dehydrogenase E2 component (dihydrolipoamide acetyltransferase) [EC:2.3.1.12]	5.42581	0	up	3.86486	0	up	1.05328	0	up
	LPST_RS08875	LPST_C1777	pdhB	pyruvate dehydrogenase E1 component beta subunit [EC:1.2.4.1]	5.23259	0	up	3.67885	0	up
	LPST_RS08880	LPST_C1778	pdhA	pyruvate dehydrogenase E1 component alpha subunit [EC:1.2.4.1]	4.59088	0	up	3.13734	0	up	1.00561	0	up
	LPST_RS13995	LPST_C2797		phosphoenolpyruvate carboxykinase (ATP) [EC:4.1.1.49]	4.16121	0	up	2.48897	0	up	1.11821	0	up

## Sheet: Table S7
Table S7. The gene expression of sacPTS1 and sacPTS26 gene clusters in four pair-wise comparisons.
	The ccpA mutant grown on glucose versus the wild-type grown on glucose			The wild-type grown on FOS versus the wild-type grown on glucose			The ccpA mutant grown on FOS versus the wild-type grown on FOS			The ccpA mutant grown on FOS versus the ccpA mutant grwon on glucose
GenBank-Gene	Log2(fold_change) normalized	FDR	Result	Log2(fold_change) normalized	FDR	Result	Log2(fold_change) normalized	FDR	Result	Log2(fold_change) normalized	FDR	Result
LPST_C0151	0.796174	3.59117e-16		7.31922	0	up	0.553416	0		7.07647	0	up
LPST_C0152	1.19978	5.50019e-09	up	10.2286	0	up	0.456956	0		9.48575	0	up
LPST_C0153	0.165634	0.460736		6.83024	0	up	0.138701	1.12503e-14		6.8033	0	up
LPST_C0154	0.0429725	0.787914		5.18339	0	up	0.356904	4.42337e-71		5.49732	0	up
LPST_C0155	0.147006	0.139584		5.26074	0	up	0.406001	2.4165e-200		5.51974	0	up
LPST_C2650	0.0782854	0.678772		4.94317	1.34495e-12	up	-0.138094	0.276406		0.726789	4.98662e-07
LPST_C2651	-0.0632578	0.840537		6.72594	0	up	-0.154918	0.481874		0.634277	0.0111134
LPST_C2652	-0.239611	0.0280377		6.81262	3.85431e-23	up	-1.18514	1.27856e-41	down	-0.132912	0.287979

## Sheet: Table S8
Table S8. The primers for RT-qPCR analysis with target gene information.
GenBank-Gene		Primer (5'-3')	Length (bp)
LPST_C0151	sacK	GCCAATCATCGCTGACTACATC	193
		CAATGCCAGAATTGTTACCCAG
LPST_C0152	pts1	TCGGAATTACGGAACCTGCT	233
		TAAAAGTTGGAATAAATGCGACG
LPST_C0153	sacA	CACGTGACCTCTAAGAACTTGGTG	224
		CCGGGACAGCTTTTTAATGTG
LPST_C0154	sacR1	CAATACGGTCTTCCGATTATTTCA	218
		TGTTAGCTGTTGGGCAGTCAAG
LPST_C0155	agl2	GTTCAAACGCAGTCGCCAG	205
		CTCGTAAGGTCGGATTCTCCC
LPST_C2650	pts26	TGAAGACTTAGATGAGGTTAAGGGAG	181
		TCACCGGAATAATTGGAATAAAGA
LPST_C2651	agl4	GACAAATGCACGGCGTGAC	221
		TCATGTGACTGTTTTGGTGTAATCC
LPST_C2652	sacR2	CATCAAGGTCATCGGCGAAT	203
		GGCGATCACTAGGGTTTAAGG
LPST_C1327	fabZ1	GGGCGTGTTGATTATTGAAGC	202
		TCGCCTGACAACTCACCGT
LPST_C1337	accA2	GGTTAATGCGGCAAGCAGA	202
		TGCTAAGGCTAATGCACCACC
LPST_C0614	gapB	TGGTGAAAAGTCAAGTGATATCGA	211
		CACCGTCGTTCTTAACCCAAG
LPST_C2877	pbg9	GGTATGGTGGCTGGAAGAACC	170
		ACTGATTGTGCCATGCCTGA
LPST_C1939	pts	GATCTGGGATTAAGTCAGCGATT	203
		GAATTGCAGGTAAGGCAGTTTG
LPST_C2581	celD	CAATCAAGATGCCTGAAACGG	237
		TGAATGCCAACCAACCAGAGT
LPST_C1775	pdhD	GTGGTGGGTACATCGGTTCTG	211
		GGTAACCGTAACACCACTATCATCTT
LPST_C2161	pox3	TACCAAGCGGCTAAAGCAGATA	228
		TCGTGGCAAATAGTGCTGAAGT
LPST_C2728	pflB2	GCAACTGGGATTTCTGGCTTAT	219
		TCCGATAGAGGTGATGCGTGT
LPST_C0255	ack2	CGGTAATCGCATCGGGAA	224
		CTTTGAAATCTTCGCCACCC
